# Supplementary material for: (Z)-6-Hy­droxy-1a,5-dimethyl-8-[(morpholin-4-yl)meth­yl]-2,3,6,7,7a,8,10a,10b-octa­hydro­oxireno[2′,3′:9,10]cyclo­deca­[1,2-b]furan-9(1aH)-one
Source: Acta Crystallogr Sect E Struct Rep Online. 2011 Jun 18;67(Pt 7):o1698–9. doi: 10.1107/S1600536811022616 (PMC3151749; doi:10.1107/S1600536811022616)
Supplement: Supplementary file 1 [file e-67-o1698-sup1.cif]

##############################################################################
#                                                                            #
# This CIF contains the data in a paper accepted for publication in          #
# Acta Crystallographica Section E. It conforms to the requirements of       #
# Notes for Authors for Acta Crystallographica Section E, and has been       #
# peer reviewed under the auspices of the IUCr Commission on Journals.       #
#                                                                            #
# Full details of the Crystallographic Information File format               #
# are given in the paper "The Crystallographic Information File (CIF):       #
# a New Standard Archive File for Crystallography" by S. R. Hall, F. H.      #
# Allen and I. D. Brown [Acta Cryst. (1991), A47, 655-685].                  #
#                                                                            #
# The current version of the core CIF dictionary is obtainable from          #
# ftp://ftp.iucr.org/pub/cif_core.dic.                                       #
#                                                                            #
# Software is freely available for graphical display of the structure(s)     #
# in this CIF. For information consult the CIF software page                 #
# http://www.iucr.org/resources/cif/software.                                #
#                                                                            #
# This file may be used for bona fide research purposes within the           #
# scientific community so long as proper attribution is given to the journal # 
# article from which it was obtained.                                        #
#                                                                            #
##############################################################################
data_I
_audit_creation_method     SHELXL-97
_chemical_name_systematic
;
(<i>Z</i>)-6-Hydroxy-1a,5-dimethyl-8-[(morpholin-4-yl)methyl]-
2,3,6,7,7a,8,10a,10b-octahydrooxireno[2',3':9,10]cyclodeca[1,2-<i>b</i>]furan-
9(1a<i>H</i>)-one
;
_chemical_name_common     ?
_chemical_formula_moiety     'C19 H29 N O5'
_chemical_formula_sum     'C19 H29 N O5'
_chemical_formula_iupac     'C19 H29 N O5'
_chemical_formula_weight     351.43
_chemical_melting_point     ?
_symmetry_cell_setting     monoclinic
_symmetry_space_group_name_H-M     'P 21'
_symmetry_space_group_name_Hall     'P 2yb'
loop_
    _symmetry_equiv_pos_as_xyz
    'x, y, z'
    '-x, y+1/2, -z'
_cell_length_a     11.7539(3)
_cell_length_b     6.8304(2)
_cell_length_c     11.8585(3)
_cell_angle_alpha     90.00
_cell_angle_beta     101.328(2)
_cell_angle_gamma     90.00
_cell_volume     933.50(4)
_cell_formula_units_Z     2
_cell_measurement_reflns_used     11515
_cell_measurement_theta_min     1.8
_cell_measurement_theta_max     26.4
_cell_measurement_temperature     298(2)
_exptl_crystal_description     'Prism'
_exptl_crystal_colour     'colourless'
_exptl_crystal_size_max     0.45
_exptl_crystal_size_mid     0.33
_exptl_crystal_size_min     0.12
_exptl_crystal_density_diffrn     1.250
_exptl_crystal_density_meas     ?
_exptl_crystal_density_method     'not measured'
_exptl_crystal_F_000     380
_exptl_absorpt_coefficient_mu     0.090
_exptl_absorpt_correction_type     none
_exptl_absorpt_process_details     ?
_exptl_absorpt_correction_T_min     ?
_exptl_absorpt_correction_T_max     ?
_diffrn_ambient_temperature     298(2)
_diffrn_radiation_type     MoK\a
_diffrn_radiation_wavelength     0.71073
_diffrn_radiation_source     'fine-focus sealed tube'
_diffrn_radiation_monochromator     graphite
_diffrn_measurement_device_type     'Bruker APEXII CCD area-detector'
_diffrn_measurement_method     '\f and \w'
_diffrn_detector_area_resol_mean     ?
_diffrn_reflns_number     11514
_diffrn_reflns_av_R_equivalents     0.0223
_diffrn_reflns_av_sigmaI/netI     0.0145
_diffrn_reflns_theta_min     1.77
_diffrn_reflns_theta_max     26.37
_diffrn_reflns_theta_full     26.37
_diffrn_measured_fraction_theta_max     0.999
_diffrn_measured_fraction_theta_full     0.999
_diffrn_reflns_limit_h_min     -14
_diffrn_reflns_limit_h_max     14
_diffrn_reflns_limit_k_min     -7
_diffrn_reflns_limit_k_max     8
_diffrn_reflns_limit_l_min     -14
_diffrn_reflns_limit_l_max     14
_diffrn_standards_number     0
_diffrn_standards_interval_count     ?
_diffrn_standards_interval_time     ?
_diffrn_standards_decay_%     ?
_reflns_number_total     2086
_reflns_number_gt     1987
_reflns_threshold_expression     I>2\s(I)
_refine_ls_structure_factor_coef     Fsqd
_refine_ls_matrix_type     full
_refine_ls_R_factor_all     0.0349
_refine_ls_R_factor_gt     0.0327
_refine_ls_wR_factor_gt     0.0913
_refine_ls_wR_factor_ref     0.0947
_refine_ls_goodness_of_fit_ref     1.065
_refine_ls_restrained_S_all     1.064
_refine_ls_number_reflns     2086
_refine_ls_number_parameters     229
_refine_ls_number_restraints     1
_refine_ls_hydrogen_treatment     constr
_refine_ls_weighting_scheme     calc
_refine_ls_weighting_details
         'calc w=1/[\s^2^(Fo^2^)+(0.0640P)^2^+0.0786P] where P=(Fo^2^+2Fc^2^)/3'
_atom_sites_solution_hydrogens     geom
_atom_sites_solution_primary     direct
_atom_sites_solution_secondary     difmap
_refine_ls_shift/su_max     0.000
_refine_ls_shift/su_mean     0.000
_refine_diff_density_max     0.171
_refine_diff_density_min     -0.125
_refine_ls_extinction_method     none
_refine_ls_extinction_coef     ?
loop_
    _atom_type_symbol
    _atom_type_description
    _atom_type_scat_dispersion_real
    _atom_type_scat_dispersion_imag
    _atom_type_scat_source
    'C' 'C' 0.0033 0.0016
                         'International Tables Vol C Tables 4.2.6.8 and 6.1.1.4'
    'H' 'H' 0.0000 0.0000
                         'International Tables Vol C Tables 4.2.6.8 and 6.1.1.4'
    'N' 'N' 0.0061 0.0033
                         'International Tables Vol C Tables 4.2.6.8 and 6.1.1.4'
    'O' 'O' 0.0106 0.0060
                         'International Tables Vol C Tables 4.2.6.8 and 6.1.1.4'
_computing_data_collection     'APEX2 (Bruker, 2005)'
_computing_cell_refinement     'APEX2 and SAINT (Bruker, 2005)'
_computing_data_reduction     'SAINT (Bruker, 2005)'
_computing_structure_solution     'SHELXS97 (Sheldrick, 2008)'
_computing_structure_refinement     'SHELXL97 (Sheldrick, 2008)'
_computing_molecular_graphics
                  'ORTEP-3 for Windows (Farrugia, 1997) and PLATON (Spek, 2009)'
_computing_publication_material     'WinGX (Farrugia, 1999)'
loop_
    _atom_site_type_symbol
    _atom_site_label
    _atom_site_fract_x
    _atom_site_fract_y
    _atom_site_fract_z
    _atom_site_U_iso_or_equiv
    _atom_site_adp_type
    _atom_site_calc_flag
    _atom_site_refinement_flags
    _atom_site_occupancy
    _atom_site_symmetry_multiplicity
    _atom_site_disorder_assembly
    _atom_site_disorder_group
    C C4 0.68147(17) 0.6737(3) 0.7681(2) 0.0506(5) Uani d . 1 1 . .
    H H4 0.7514 0.6984 0.8181 0.061 Uiso calc R 1 1 . .
    C C1 0.59711(14) 0.3364(3) 0.86650(18) 0.0446(4) Uani d . 1 1 . .
    C C2 0.56720(18) 0.5347(4) 0.9071(2) 0.0602(6) Uani d . 1 1 . .
    H H2A 0.6204 0.5665 0.9782 0.072 Uiso calc R 1 1 . .
    H H2B 0.4894 0.5311 0.9232 0.072 Uiso calc R 1 1 . .
    C C3 0.5735(2) 0.6950(4) 0.8181(3) 0.0662(7) Uani d . 1 1 . .
    H H3A 0.5056 0.6872 0.7569 0.079 Uiso calc R 1 1 . .
    H H3B 0.5736 0.8224 0.8543 0.079 Uiso calc R 1 1 . .
    C C5 0.68894(16) 0.6245(3) 0.66217(19) 0.0490(5) Uani d . 1 1 . .
    C C6 0.80378(17) 0.5685(3) 0.63035(17) 0.0456(5) Uani d . 1 1 . .
    H H6 0.7974 0.5963 0.5483 0.055 Uiso calc R 1 1 . .
    C C7 0.82776(15) 0.3483(3) 0.64773(14) 0.0379(4) Uani d . 1 1 . .
    H H7A 0.8859 0.3110 0.6039 0.045 Uiso calc R 1 1 . .
    H H7B 0.7572 0.2775 0.6160 0.045 Uiso calc R 1 1 . .
    C C8 0.86965(12) 0.2824(3) 0.77319(13) 0.0298(3) Uani d . 1 1 . .
    H H8 0.8879 0.4000 0.8206 0.036 Uiso calc R 1 1 . .
    C C11 0.97917(13) 0.1537(3) 0.79115(13) 0.0339(4) Uani d . 1 1 . .
    H H11 0.9816 0.0817 0.7202 0.041 Uiso calc R 1 1 . .
    C C12 0.96289(15) 0.0110(3) 0.88422(15) 0.0392(4) Uani d . 1 1 . .
    C C9 0.78383(13) 0.1581(3) 0.82571(13) 0.0320(3) Uani d . 1 1 . .
    H H9 0.7295 0.0892 0.7654 0.038 Uiso calc R 1 1 . .
    C C10 0.71981(13) 0.2807(3) 0.89708(14) 0.0367(4) Uani d . 1 1 . .
    H H10 0.7686 0.3785 0.9441 0.044 Uiso calc R 1 1 . .
    C C14 0.5874(2) 0.6021(6) 0.5617(2) 0.0801(9) Uani d . 1 1 . .
    H H14A 0.5162 0.6256 0.5876 0.120 Uiso calc R 1 1 . .
    H H14B 0.5870 0.4718 0.5313 0.120 Uiso calc R 1 1 . .
    H H14C 0.5950 0.6949 0.5028 0.120 Uiso calc R 1 1 . .
    C C13 0.51592(17) 0.2541(4) 0.7628(2) 0.0627(6) Uani d . 1 1 . .
    H H13A 0.5454 0.1310 0.7420 0.094 Uiso calc R 1 1 . .
    H H13B 0.5101 0.3440 0.6997 0.094 Uiso calc R 1 1 . .
    H H13C 0.4405 0.2349 0.7808 0.094 Uiso calc R 1 1 . .
    C C15 1.09185(13) 0.2656(3) 0.82863(14) 0.0408(4) Uani d . 1 1 . .
    H H15A 1.0922 0.3251 0.9030 0.049 Uiso calc R 1 1 . .
    H H15B 1.1562 0.1742 0.8378 0.049 Uiso calc R 1 1 . .
    C C16 1.14927(17) 0.3355(3) 0.64750(16) 0.0451(4) Uani d . 1 1 . .
    H H16A 1.0909 0.2467 0.6069 0.054 Uiso calc R 1 1 . .
    H H16B 1.2201 0.2617 0.6734 0.054 Uiso calc R 1 1 . .
    C C17 1.1711(2) 0.4972(4) 0.5678(2) 0.0615(6) Uani d . 1 1 . .
    H H17A 1.1966 0.4405 0.5019 0.074 Uiso calc R 1 1 . .
    H H17B 1.0992 0.5669 0.5398 0.074 Uiso calc R 1 1 . .
    C C19 1.19698(17) 0.5597(4) 0.80346(19) 0.0526(5) Uani d . 1 1 . .
    H H19A 1.2686 0.4910 0.8339 0.063 Uiso calc R 1 1 . .
    H H19B 1.1701 0.6210 0.8672 0.063 Uiso calc R 1 1 . .
    C C18 1.2193(2) 0.7138(4) 0.7208(3) 0.0680(7) Uani d . 1 1 . .
    H H18A 1.1490 0.7893 0.6953 0.082 Uiso calc R 1 1 . .
    H H18B 1.2788 0.8022 0.7597 0.082 Uiso calc R 1 1 . .
    N N 1.10962(11) 0.4195(3) 0.74672(12) 0.0387(4) Uani d . 1 1 . .
    O O1 1.03350(12) -0.0969(3) 0.93835(13) 0.0577(4) Uani d . 1 1 . .
    O O2 0.63581(11) 0.1901(3) 0.95455(13) 0.0552(4) Uani d . 1 1 . .
    O O3 0.85411(10) 0.0191(2) 0.90318(10) 0.0397(3) Uani d . 1 1 . .
    O O4 0.89640(12) 0.6831(3) 0.69114(15) 0.0587(4) Uani d . 1 1 . .
    H H4A 0.9564 0.6187 0.7018 0.088 Uiso calc R 1 1 . .
    O O5 1.25568(15) 0.6306(3) 0.62272(16) 0.0699(5) Uani d . 1 1 . .
loop_
    _atom_site_aniso_label
    _atom_site_aniso_U_11
    _atom_site_aniso_U_22
    _atom_site_aniso_U_33
    _atom_site_aniso_U_12
    _atom_site_aniso_U_13
    _atom_site_aniso_U_23
    C4 0.0425(9) 0.0284(10) 0.0798(14) 0.0016(9) 0.0099(9) -0.0007(10)
    C1 0.0267(8) 0.0497(12) 0.0590(11) 0.0022(8) 0.0121(7) 0.0057(9)
    C2 0.0395(10) 0.0673(16) 0.0785(14) 0.0138(11) 0.0234(9) -0.0065(13)
    C3 0.0552(12) 0.0443(13) 0.1029(19) 0.0162(12) 0.0243(12) -0.0044(14)
    C5 0.0392(9) 0.0365(11) 0.0678(12) 0.0053(8) 0.0020(8) 0.0146(9)
    C6 0.0446(9) 0.0423(11) 0.0482(9) 0.0010(9) 0.0048(7) 0.0152(9)
    C7 0.0378(8) 0.0413(10) 0.0334(8) 0.0048(8) 0.0042(6) 0.0035(7)
    C8 0.0267(7) 0.0312(8) 0.0314(7) 0.0029(7) 0.0055(5) 0.0007(6)
    C11 0.0291(7) 0.0397(10) 0.0333(7) 0.0077(7) 0.0071(6) 0.0021(7)
    C12 0.0360(8) 0.0408(10) 0.0408(8) 0.0094(8) 0.0072(6) 0.0056(8)
    C9 0.0277(7) 0.0306(9) 0.0363(7) 0.0006(7) 0.0029(6) 0.0040(7)
    C10 0.0268(7) 0.0444(10) 0.0399(8) 0.0005(7) 0.0086(6) 0.0033(8)
    C14 0.0522(12) 0.100(2) 0.0787(16) 0.0113(15) -0.0105(11) 0.0245(18)
    C13 0.0323(9) 0.0586(15) 0.0895(16) -0.0032(10) -0.0064(9) 0.0044(13)
    C15 0.0285(7) 0.0589(12) 0.0347(8) 0.0033(8) 0.0054(6) 0.0019(8)
    C16 0.0464(9) 0.0478(11) 0.0451(9) -0.0003(9) 0.0186(7) -0.0042(9)
    C17 0.0723(14) 0.0625(16) 0.0556(11) -0.0063(13) 0.0270(10) 0.0036(12)
    C19 0.0363(9) 0.0637(15) 0.0590(11) -0.0096(10) 0.0120(8) -0.0182(11)
    C18 0.0537(11) 0.0563(15) 0.0977(17) -0.0141(12) 0.0234(12) -0.0159(14)
    N 0.0299(6) 0.0480(9) 0.0392(7) 0.0003(7) 0.0093(5) -0.0058(7)
    O1 0.0481(7) 0.0642(11) 0.0607(8) 0.0229(8) 0.0098(6) 0.0236(8)
    O2 0.0364(6) 0.0698(11) 0.0645(8) 0.0062(8) 0.0226(6) 0.0214(8)
    O3 0.0344(6) 0.0383(7) 0.0469(6) 0.0060(6) 0.0096(5) 0.0122(6)
    O4 0.0453(7) 0.0417(8) 0.0877(10) -0.0077(7) 0.0099(7) 0.0103(8)
    O5 0.0682(10) 0.0662(12) 0.0845(11) -0.0174(10) 0.0375(9) 0.0003(10)
_geom_special_details
;
All s.u.'s (except the s.u. in the dihedral angle between two l.s. planes) are
estimated using the full covariance matrix. The cell s.u.'s are taken into
account individually in the estimation of s.u.'s in distances, angles and
torsion angles; correlations between s.u.'s in cell parameters are only used
when they are defined by crystal symmetry. An approximate (isotropic)
treatment of cell s.u.'s is used for estimating s.u.'s involving l.s. planes.
;
loop_
    _geom_bond_atom_site_label_1
    _geom_bond_atom_site_label_2
    _geom_bond_site_symmetry_2
    _geom_bond_distance
    _geom_bond_publ_flag
    C4 C5 . 1.320(3) ?
    C4 C3 . 1.509(3) ?
    C4 H4 . 0.9300 ?
    C1 O2 . 1.452(3) ?
    C1 C10 . 1.466(2) ?
    C1 C2 . 1.503(4) ?
    C1 C13 . 1.509(3) ?
    C2 C3 . 1.533(4) ?
    C2 H2A . 0.9700 ?
    C2 H2B . 0.9700 ?
    C3 H3A . 0.9700 ?
    C3 H3B . 0.9700 ?
    C5 C14 . 1.519(3) ?
    C5 C6 . 1.520(3) ?
    C6 O4 . 1.418(3) ?
    C6 C7 . 1.537(3) ?
    C6 H6 . 0.9800 ?
    C7 C8 . 1.540(2) ?
    C7 H7A . 0.9700 ?
    C7 H7B . 0.9700 ?
    C8 C11 . 1.538(2) ?
    C8 C9 . 1.540(2) ?
    C8 H8 . 0.9800 ?
    C11 C12 . 1.513(2) ?
    C11 C15 . 1.518(2) ?
    C11 H11 . 0.9800 ?
    C12 O1 . 1.198(2) ?
    C12 O3 . 1.342(2) ?
    C9 O3 . 1.459(2) ?
    C9 C10 . 1.495(2) ?
    C9 H9 . 0.9800 ?
    C10 O2 . 1.444(2) ?
    C10 H10 . 0.9800 ?
    C14 H14A . 0.9600 ?
    C14 H14B . 0.9600 ?
    C14 H14C . 0.9600 ?
    C13 H13A . 0.9600 ?
    C13 H13B . 0.9600 ?
    C13 H13C . 0.9600 ?
    C15 N . 1.473(3) ?
    C15 H15A . 0.9700 ?
    C15 H15B . 0.9700 ?
    C16 N . 1.465(2) ?
    C16 C17 . 1.509(3) ?
    C16 H16A . 0.9700 ?
    C16 H16B . 0.9700 ?
    C17 O5 . 1.410(3) ?
    C17 H17A . 0.9700 ?
    C17 H17B . 0.9700 ?
    C19 N . 1.467(3) ?
    C19 C18 . 1.496(4) ?
    C19 H19A . 0.9700 ?
    C19 H19B . 0.9700 ?
    C18 O5 . 1.433(3) ?
    C18 H18A . 0.9700 ?
    C18 H18B . 0.9700 ?
    O4 H4A . 0.8200 ?
loop_
    _geom_angle_atom_site_label_1
    _geom_angle_atom_site_label_2
    _geom_angle_atom_site_label_3
    _geom_angle_site_symmetry_1
    _geom_angle_site_symmetry_3
    _geom_angle
    _geom_angle_publ_flag
    C5 C4 C3 . . 128.1(2) ?
    C5 C4 H4 . . 116.0 ?
    C3 C4 H4 . . 116.0 ?
    O2 C1 C10 . . 59.33(11) ?
    O2 C1 C2 . . 116.72(19) ?
    C10 C1 C2 . . 115.79(19) ?
    O2 C1 C13 . . 112.9(2) ?
    C10 C1 C13 . . 122.61(19) ?
    C2 C1 C13 . . 116.52(19) ?
    C1 C2 C3 . . 112.15(19) ?
    C1 C2 H2A . . 109.2 ?
    C3 C2 H2A . . 109.2 ?
    C1 C2 H2B . . 109.2 ?
    C3 C2 H2B . . 109.2 ?
    H2A C2 H2B . . 107.9 ?
    C4 C3 C2 . . 111.12(19) ?
    C4 C3 H3A . . 109.4 ?
    C2 C3 H3A . . 109.4 ?
    C4 C3 H3B . . 109.4 ?
    C2 C3 H3B . . 109.4 ?
    H3A C3 H3B . . 108.0 ?
    C4 C5 C14 . . 125.7(2) ?
    C4 C5 C6 . . 121.92(18) ?
    C14 C5 C6 . . 112.3(2) ?
    O4 C6 C5 . . 111.44(19) ?
    O4 C6 C7 . . 111.71(16) ?
    C5 C6 C7 . . 111.18(17) ?
    O4 C6 H6 . . 107.4 ?
    C5 C6 H6 . . 107.4 ?
    C7 C6 H6 . . 107.4 ?
    C6 C7 C8 . . 115.55(16) ?
    C6 C7 H7A . . 108.4 ?
    C8 C7 H7A . . 108.4 ?
    C6 C7 H7B . . 108.4 ?
    C8 C7 H7B . . 108.4 ?
    H7A C7 H7B . . 107.5 ?
    C11 C8 C7 . . 113.64(13) ?
    C11 C8 C9 . . 103.05(13) ?
    C7 C8 C9 . . 116.19(13) ?
    C11 C8 H8 . . 107.9 ?
    C7 C8 H8 . . 107.9 ?
    C9 C8 H8 . . 107.9 ?
    C12 C11 C15 . . 109.82(13) ?
    C12 C11 C8 . . 104.29(12) ?
    C15 C11 C8 . . 114.26(16) ?
    C12 C11 H11 . . 109.4 ?
    C15 C11 H11 . . 109.4 ?
    C8 C11 H11 . . 109.4 ?
    O1 C12 O3 . . 121.22(17) ?
    O1 C12 C11 . . 127.88(16) ?
    O3 C12 C11 . . 110.89(14) ?
    O3 C9 C10 . . 107.07(13) ?
    O3 C9 C8 . . 106.16(11) ?
    C10 C9 C8 . . 111.28(15) ?
    O3 C9 H9 . . 110.7 ?
    C10 C9 H9 . . 110.7 ?
    C8 C9 H9 . . 110.7 ?
    O2 C10 C1 . . 59.83(12) ?
    O2 C10 C9 . . 119.60(17) ?
    C1 C10 C9 . . 125.82(16) ?
    O2 C10 H10 . . 113.6 ?
    C1 C10 H10 . . 113.6 ?
    C9 C10 H10 . . 113.6 ?
    C5 C14 H14A . . 109.5 ?
    C5 C14 H14B . . 109.5 ?
    H14A C14 H14B . . 109.5 ?
    C5 C14 H14C . . 109.5 ?
    H14A C14 H14C . . 109.5 ?
    H14B C14 H14C . . 109.5 ?
    C1 C13 H13A . . 109.5 ?
    C1 C13 H13B . . 109.5 ?
    H13A C13 H13B . . 109.5 ?
    C1 C13 H13C . . 109.5 ?
    H13A C13 H13C . . 109.5 ?
    H13B C13 H13C . . 109.5 ?
    N C15 C11 . . 113.24(13) ?
    N C15 H15A . . 108.9 ?
    C11 C15 H15A . . 108.9 ?
    N C15 H15B . . 108.9 ?
    C11 C15 H15B . . 108.9 ?
    H15A C15 H15B . . 107.7 ?
    N C16 C17 . . 109.68(19) ?
    N C16 H16A . . 109.7 ?
    C17 C16 H16A . . 109.7 ?
    N C16 H16B . . 109.7 ?
    C17 C16 H16B . . 109.7 ?
    H16A C16 H16B . . 108.2 ?
    O5 C17 C16 . . 112.00(19) ?
    O5 C17 H17A . . 109.2 ?
    C16 C17 H17A . . 109.2 ?
    O5 C17 H17B . . 109.2 ?
    C16 C17 H17B . . 109.2 ?
    H17A C17 H17B . . 107.9 ?
    N C19 C18 . . 110.83(18) ?
    N C19 H19A . . 109.5 ?
    C18 C19 H19A . . 109.5 ?
    N C19 H19B . . 109.5 ?
    C18 C19 H19B . . 109.5 ?
    H19A C19 H19B . . 108.1 ?
    O5 C18 C19 . . 111.8(2) ?
    O5 C18 H18A . . 109.3 ?
    C19 C18 H18A . . 109.3 ?
    O5 C18 H18B . . 109.3 ?
    C19 C18 H18B . . 109.3 ?
    H18A C18 H18B . . 107.9 ?
    C16 N C19 . . 108.64(14) ?
    C16 N C15 . . 111.03(17) ?
    C19 N C15 . . 109.89(14) ?
    C10 O2 C1 . . 60.83(11) ?
    C12 O3 C9 . . 111.20(13) ?
    C6 O4 H4A . . 109.5 ?
    C17 O5 C18 . . 109.61(17) ?
loop_
    _geom_hbond_atom_site_label_D
    _geom_hbond_atom_site_label_H
    _geom_hbond_atom_site_label_A
    _geom_hbond_site_symmetry_A
    _geom_hbond_distance_DH
    _geom_hbond_distance_HA
    _geom_hbond_distance_DA
    _geom_hbond_angle_DHA
    _geom_hbond_publ_flag
    O4 H4A N 1_555 0.82 2.24 3.051(2) 172 yes
    C2 H2B O2 2_657 0.97 2.51 3.324(3) 142 yes
    C10 H10 O1 2_757 0.98 2.47 3.270(2) 138 yes
data_global
_journal_date_recd_electronic     2011-06-04
_journal_date_accepted     2011-06-10
_journal_name_full     'Acta Crystallographica, Section E'
_journal_year     2011
_journal_volume     67
_journal_issue      7
_journal_page_first     o1698
_journal_page_last     o1699
_journal_paper_category     QO
_journal_coeditor_code     ZL2378
_publ_contact_author_name     'Doctor Mohamed Moumou'
_publ_contact_author_address
;
Laboratoire de Chimie des Substances Naturelles
URAC16.Facult\'e des Sciences Semlalia,
BP 2390 Bd My Abdellah,
40000 Marrakech
Morocco.
;
_publ_contact_author_email     'mberraho@yahoo.fr'
_publ_contact_author_fax     '0021224437408'
_publ_contact_author_phone     '0021224434649'
_publ_section_title
;\
(<i>Z</i>)-6-Hydroxy-1a,5-dimethyl-8-[(morpholin-4-yl)methyl]-2,3,6,7,7a,8,10a,\
10b-octahydrooxireno[2',3':9,10]cyclodeca[1,2-<i>b</i>]furan-9(1a<i>H</i>)-\
one
;
loop_
    _publ_author_name
    _publ_author_address
    'Moumou, Mohamed'
;
Laboratoire de Chimie des Substances Naturelles
URAC16 Facult\'e des Sciences Semlalia,
BP 2390 Bd My Abdellah,
40000 Marrakech
Morocco
;
    'Benharref,  Ahmed'
;
Laboratoire de Chimie des Substances Naturelles
URAC16 Facult\'e des Sciences Semlalia,
BP 2390 Bd My Abdellah,
40000 Marrakech
Morocco
;
    'Berraho, Moha'
;
Laboratoire de Chimie des Substances Naturelles
URAC16 Facult\'e des Sciences Semlalia,
BP 2390 Bd My Abdellah,
40000 Marrakech
Morocco
;
    'El Ammari, Lahcen'
;
Laboratoire de Chimie du Solide Applique\'e,
Facult\'e des Sciences, Avenue Ibn
Battouta BP 1014 Rabat, Morocco
;
    'Akssira, Mohamed'
;
Laboratoire de Chimie Bioorganique et Analytique,
URAC 22
BP 146, FSTM, Universit\'e Hassan II
Mohammedia-Casablanca 20810 Mohammedia, Morocco
;
    'Elhakmaoui, Ahmed'
;
Laboratoire de Chimie Bioorganique et Analytique,
URAC 22
BP 146, FSTM, Universit\'e Hassan II
Mohammedia-Casablanca 20810 Mohammedia, Morocco
;
