# Supplementary material for: (Z)-6-Hy­droxy-1a,5-dimethyl-8-[(morpholin-4-yl)meth­yl]-2,3,6,7,7a,8,10a,10b-octa­hydro­oxireno[2′,3′:9,10]cyclo­deca­[1,2-b]furan-9(1aH)-one
Source: Acta Crystallogr Sect E Struct Rep Online. 2011 Jun 18;67(Pt 7):o1698–9. doi: 10.1107/S1600536811022616 (PMC3151749; doi:10.1107/S1600536811022616)
Supplement: Supplementary file 2 [file e-67-o1698-Isup2.hkl]

#
# h,k,l, Fc-squared, Fo-squared, sigma(Fo-squared) and status flag
#
data_I
_shelx_title ' EL_MOHP462 in P2(1)'
_shelx_refln_list_code          4
_shelx_F_calc_maximum       78.16
_exptl_crystal_F_000       380.00
_reflns_d_resolution_high  0.8000
 
loop_
 _symmetry_equiv_pos_as_xyz
 'x, y, z'
 '-x, y+1/2, -z'
 
_cell_length_a    11.7539
_cell_length_b     6.8304
_cell_length_c    11.8585
_cell_angle_alpha  90.000
_cell_angle_beta  101.328
_cell_angle_gamma  90.000
 
_shelx_F_squared_multiplier     1.000
 
loop_
 _refln_index_h
 _refln_index_k
 _refln_index_l
 _refln_F_squared_calc
 _refln_F_squared_meas
 _refln_F_squared_sigma
 _refln_observed_status
   2   0   0      356.03      406.94      5.23 o
   3   0   0     1911.79     2043.34     26.02 o
   4   0   0      311.31      353.56      4.52 o
   5   0   0      125.13      127.32      1.84 o
   6   0   0        2.06        1.47      0.23 o
   7   0   0      140.28      151.70      1.99 o
   8   0   0       10.38       10.31      0.45 o
   9   0   0       11.50        9.65      0.38 o
  10   0   0       58.54       56.64      1.10 o
  11   0   0       23.50       20.42      0.73 o
  12   0   0        7.19        7.84      0.41 o
  13   0   0       32.26       32.94      0.95 o
  14   0   0        0.06        0.33      0.41 o
   1   1   0      901.32      849.95      7.89 o
   2   1   0     2802.39     2832.40     20.46 o
   3   1   0     1796.24     1848.49     13.57 o
   4   1   0      156.55      161.29      1.91 o
   5   1   0      248.50      258.98      2.34 o
   6   1   0      573.01      617.62      5.52 o
   7   1   0       33.07       32.79      0.41 o
   8   1   0       77.08       82.01      0.98 o
   9   1   0      612.15      634.50      6.36 o
  10   1   0       23.01       21.71      0.46 o
  11   1   0       43.08       37.25      0.56 o
  12   1   0        0.51        0.52      0.16 o
  13   1   0       18.10       18.72      0.61 o
  14   1   0       12.03       13.55      0.52 o
   0   2   0     3260.42     3186.57     36.79 o
   1   2   0      988.12     1005.31      8.99 o
   2   2   0      570.71      594.53      5.34 o
   3   2   0      208.06      213.22      1.79 o
   4   2   0      240.45      286.31      2.38 o
   5   2   0      398.46      431.22      3.30 o
   6   2   0       99.35      101.19      0.93 o
   7   2   0      100.32      111.92      1.04 o
   8   2   0      155.96      152.21      1.54 o
   9   2   0      111.86      104.08      1.17 o
  10   2   0       61.52       60.61      0.89 o
  11   2   0        3.47        4.13      0.25 o
  12   2   0        3.34        3.50      0.25 o
  13   2   0        5.85        5.17      0.28 o
  14   2   0       11.93       11.80      0.43 o
   1   3   0      436.27      474.80      4.77 o
   2   3   0      365.30      363.00      3.46 o
   3   3   0      295.60      297.21      3.02 o
   4   3   0       79.81       82.86      0.78 o
   5   3   0      196.61      211.84      2.67 o
   6   3   0      291.52      302.09      3.48 o
   7   3   0       40.82       41.39      0.57 o
   8   3   0      164.39      176.87      2.16 o
   9   3   0       48.70       44.00      0.66 o
  10   3   0        1.05        1.67      0.23 o
  11   3   0       10.39       10.15      0.43 o
  12   3   0        9.13       10.75      0.42 o
  13   3   0       27.64       29.01      0.72 o
   0   4   0       23.96       22.39      0.46 o
   1   4   0        3.06        3.06      0.16 o
   2   4   0       61.63       58.87      0.74 o
   3   4   0      437.73      426.13      4.32 o
   4   4   0       36.88       35.21      0.41 o
   5   4   0       76.17       70.49      0.76 o
   6   4   0       20.19       21.85      0.50 o
   7   4   0       95.54       91.83      1.85 o
   8   4   0       14.47       13.67      0.46 o
   9   4   0       94.16       89.85      1.34 o
  10   4   0       12.67       13.23      0.51 o
  11   4   0        0.69        0.66      0.31 o
  12   4   0        4.87        4.84      0.38 o
   1   5   0        2.96        3.29      0.15 o
   2   5   0       11.92       10.91      0.27 o
   3   5   0        2.38        2.50      0.23 o
   4   5   0       51.11       47.87      0.63 o
   5   5   0       42.38       42.55      0.90 o
   6   5   0      299.75      301.56      4.40 o
   7   5   0      110.74      110.83      1.79 o
   8   5   0        5.85        5.20      0.58 o
   9   5   0       23.55       21.04      1.68 o
  10   5   0        0.12       -0.28      0.41 o
  11   5   0        0.51        0.83      0.45 o
   0   6   0      113.83      115.00      4.16 o
   1   6   0        1.58        0.61      0.51 o
   2   6   0       17.36       15.67      0.66 o
   3   6   0       16.34       13.96      0.63 o
   4   6   0       24.02       23.29      0.83 o
   5   6   0       88.15       88.05      1.53 o
   6   6   0       15.31       13.45      0.62 o
   7   6   0       16.08       15.09      0.65 o
   8   6   0        3.21        3.00      0.40 o
   9   6   0        3.47        4.46      1.15 o
  10   6   0        9.68       11.75      0.65 o
   1   7   0       16.08       15.96      1.34 o
   2   7   0       20.75       20.69      1.14 o
   3   7   0        0.57       -0.14      0.52 o
   4   7   0        3.08        3.27      0.48 o
   5   7   0        9.56       10.71      0.78 o
   6   7   0       18.96       18.94      0.88 o
   7   7   0        3.57        4.86      1.10 o
   8   7   0       23.38       24.66      3.21 o
   0   8   0       39.36       35.13      2.22 o
   1   8   0       18.44       18.46      1.62 o
   2   8   0        1.68        3.36      0.72 o
   3   8   0        2.80        2.84      0.71 o
   4   8   0       10.72       11.44      0.93 o
   5   8   0       11.61       13.79      1.51 o
 -14   0   1        5.60        5.59      0.50 o
 -13   0   1        4.23        4.08      0.43 o
 -12   0   1       92.71       94.28      1.58 o
 -11   0   1        6.92        7.23      0.44 o
 -10   0   1        8.20        7.60      0.29 o
  -9   0   1        0.84        0.42      0.15 o
  -8   0   1      232.67      244.67      2.86 o
  -7   0   1      191.34      220.82      2.60 o
  -6   0   1       65.11       60.40      0.77 o
  -5   0   1       38.33       33.94      0.48 o
  -4   0   1       26.18       30.93      0.45 o
  -3   0   1     4671.15     4930.42     67.86 o
  -2   0   1        0.11        1.11      0.13 o
  -1   0   1     1283.68     1179.51     34.61 o
   1   0   1     1485.39     1519.96     18.16 o
   2   0   1     5356.11     5701.83    151.53 o
   3   0   1       10.01        9.96      0.65 o
   4   0   1        1.48        1.27      0.15 o
   5   0   1       32.76       39.03      0.75 o
   6   0   1       63.66       63.17      1.15 o
   7   0   1      110.60      116.41      2.03 o
   8   0   1       20.27       20.40      0.58 o
   9   0   1        2.36        2.30      0.31 o
  10   0   1      137.50      145.42      2.23 o
  11   0   1       33.95       32.73      0.69 o
  12   0   1        5.50        4.73      0.39 o
  13   0   1        6.87        7.34      0.55 o
  14   0   1       22.83       20.44      0.94 o
 -14   1   1       16.37       16.60      0.50 o
 -13   1   1       24.07       20.97      0.43 o
 -12   1   1        3.69        4.17      0.22 o
 -11   1   1       59.72       59.34      0.80 o
 -10   1   1       82.57       86.15      0.93 o
  -9   1   1      122.09      115.04      1.07 o
  -8   1   1      150.70      153.45      1.45 o
  -7   1   1        9.17        9.37      0.20 o
  -6   1   1       36.38       39.14      0.46 o
  -5   1   1      557.75      640.17      5.33 o
  -4   1   1      619.18      697.80      5.43 o
  -3   1   1     1676.37     1782.45     13.46 o
  -2   1   1     1610.42     1625.23     14.38 o
  -1   1   1       48.34       45.07      0.51 o
   0   1   1     3819.13     3577.97     44.19 o
   1   1   1     2546.25     2561.01     32.02 o
   2   1   1     1296.27     1351.33     12.40 o
   3   1   1      861.82      876.58      7.25 o
   4   1   1      147.29      158.20      1.94 o
   5   1   1      127.14      131.71      1.29 o
   6   1   1      367.19      398.67      3.79 o
   7   1   1       11.05       13.12      0.31 o
   8   1   1      308.28      306.87      3.13 o
   9   1   1       32.16       31.44      0.66 o
  10   1   1       70.19       74.05      0.95 o
  11   1   1       51.48       50.73      0.82 o
  12   1   1       16.02       14.70      0.43 o
  13   1   1        6.54        6.66      0.35 o
  14   1   1        5.70        5.14      0.37 o
 -14   2   1       60.06       64.34      0.99 o
 -13   2   1        7.06        7.82      0.35 o
 -12   2   1        7.76        6.59      0.28 o
 -11   2   1      221.26      216.85      2.32 o
 -10   2   1       67.41       61.71      0.74 o
  -9   2   1        3.56        3.80      0.18 o
  -8   2   1       15.88       18.96      0.28 o
  -7   2   1       73.08       78.70      0.72 o
  -6   2   1      199.11      217.72      1.83 o
  -5   2   1       22.66       27.37      0.27 o
  -4   2   1       13.58       17.10      0.30 o
  -3   2   1      302.64      335.15      2.88 o
  -2   2   1      427.73      432.28      4.23 o
  -1   2   1      276.63      282.04      2.55 o
   0   2   1      206.09      195.46      2.01 o
   1   2   1     1469.27     1480.40     14.65 o
   2   2   1      116.17      121.81      1.19 o
   3   2   1     1259.11     1310.63     11.35 o
   4   2   1      885.91      949.17      7.89 o
   5   2   1       36.82       33.85      0.35 o
   6   2   1      302.55      320.99      3.09 o
   7   2   1       68.43       63.92      0.74 o
   8   2   1       27.16       28.94      0.43 o
   9   2   1        7.92        8.31      0.28 o
  10   2   1      237.57      242.15      2.94 o
  11   2   1        5.89        5.79      0.29 o
  12   2   1        6.83        7.87      0.38 o
  13   2   1        3.38        3.16      0.30 o
 -13   3   1        1.24        1.10      0.26 o
 -12   3   1       43.92       42.61      0.80 o
 -11   3   1       40.28       40.32      0.71 o
 -10   3   1       52.70       52.32      0.76 o
  -9   3   1      110.04      107.49      1.32 o
  -8   3   1       86.41       81.78      0.94 o
  -7   3   1      124.34      123.61      1.33 o
  -6   3   1      130.90      129.48      1.37 o
  -5   3   1      516.71      526.35      4.99 o
  -4   3   1      291.09      308.69      2.80 o
  -3   3   1       27.10       27.43      0.32 o
  -2   3   1      273.37      270.76      2.46 o
  -1   3   1       16.79       11.27      0.17 o
   0   3   1     1574.17     1588.58     14.97 o
   1   3   1      176.06      179.95      1.57 o
   2   3   1      210.08      232.49      2.37 o
   3   3   1      204.37      209.20      2.40 o
   4   3   1      320.76      357.00      3.11 o
   5   3   1      118.30      118.61      1.28 o
   6   3   1       70.72       78.66      0.95 o
   7   3   1      134.92      143.63      1.76 o
   8   3   1      105.51      109.57      1.53 o
   9   3   1        7.00        6.70      0.30 o
  10   3   1       13.78       15.11      0.42 o
  11   3   1       26.18       24.70      0.53 o
  12   3   1        1.49        1.00      0.25 o
  13   3   1        8.36        9.42      0.38 o
 -12   4   1        0.46        0.50      0.28 o
 -11   4   1        2.21        1.79      0.29 o
 -10   4   1       16.91       19.05      0.63 o
  -9   4   1       71.93       69.07      1.25 o
  -8   4   1       58.76       56.20      1.05 o
  -7   4   1       10.74       11.90      0.42 o
  -6   4   1      148.77      157.71      1.79 o
  -5   4   1       76.66       72.15      0.84 o
  -4   4   1       33.73       33.64      0.44 o
  -3   4   1       21.78       21.05      0.34 o
  -2   4   1       17.49       17.89      0.26 o
  -1   4   1       31.82       31.43      0.39 o
   0   4   1      210.49      210.08      2.17 o
   1   4   1        1.46        1.09      0.16 o
   2   4   1       89.59       94.47      1.03 o
   3   4   1       45.75       49.87      0.59 o
   4   4   1       30.18       24.93      0.36 o
   5   4   1       93.05       99.38      1.24 o
   6   4   1       63.97       63.53      0.81 o
   7   4   1      120.62      114.32      1.75 o
   8   4   1       34.92       34.18      0.66 o
   9   4   1      141.05      143.39      2.16 o
  10   4   1        9.68        7.83      0.53 o
  11   4   1        1.40        1.40      0.27 o
  12   4   1        3.46        4.32      0.37 o
 -11   5   1        0.66        0.55      0.41 o
 -10   5   1        5.00        6.65      0.62 o
  -9   5   1       77.23       75.28      1.57 o
  -8   5   1        6.09        4.67      0.42 o
  -7   5   1        4.01        3.98      0.46 o
  -6   5   1        4.54        6.26      0.35 o
  -5   5   1      360.79      349.45      5.05 o
  -4   5   1       34.80       32.07      0.59 o
  -3   5   1      109.03      113.58      1.26 o
  -2   5   1       51.74       51.23      0.64 o
  -1   5   1       14.14       15.01      0.45 o
   0   5   1       42.03       37.37      0.51 o
   1   5   1        4.38        5.15      0.20 o
   2   5   1       81.27       73.53      1.00 o
   3   5   1       39.64       36.95      0.53 o
   4   5   1       77.57       67.04      0.80 o
   5   5   1      356.11      343.43      4.12 o
   6   5   1       71.19       68.55      1.09 o
   7   5   1       33.14       34.44      0.80 o
   8   5   1       27.03       25.50      0.67 o
   9   5   1       30.26       28.13      0.93 o
  10   5   1        4.90        4.70      0.46 o
  11   5   1        4.52        3.89      0.37 o
 -10   6   1       25.29       29.49      0.97 o
  -9   6   1        2.48        3.94      0.70 o
  -8   6   1        2.33        1.96      0.41 o
  -7   6   1        0.07       -0.11      0.34 o
  -6   6   1        2.61        2.41      0.45 o
  -5   6   1       30.79       29.76      1.15 o
  -4   6   1       16.28       18.58      0.74 o
  -3   6   1      110.96      106.32      2.09 o
  -2   6   1       16.05       14.73      0.97 o
  -1   6   1       23.52       24.38      1.41 o
   0   6   1       37.42       40.88      1.41 o
   1   6   1      131.29      125.63      3.16 o
   2   6   1        9.76        9.72      0.54 o
   3   6   1       24.10       23.83      0.88 o
   4   6   1       13.44       14.02      0.52 o
   5   6   1       12.46       12.21      0.48 o
   6   6   1       11.37       12.15      0.47 o
   7   6   1       13.54       15.89      0.64 o
   8   6   1        1.69        1.96      0.35 o
   9   6   1       20.14       22.23      1.28 o
  10   6   1       10.53       12.79      1.03 o
  -8   7   1        2.50        3.19      0.58 o
  -7   7   1       16.34       17.19      0.96 o
  -6   7   1        4.46        5.64      0.58 o
  -5   7   1       62.00       70.33      1.88 o
  -4   7   1        8.47        7.34      0.60 o
  -3   7   1       14.22       15.11      0.76 o
  -2   7   1       20.81       20.67      0.81 o
  -1   7   1       19.54       17.49      1.49 o
   0   7   1       60.97       59.36      1.90 o
   1   7   1       54.21       48.10      1.68 o
   2   7   1        4.47        3.01      0.62 o
   3   7   1       10.90        9.28      0.77 o
   4   7   1        6.15        6.59      0.70 o
   5   7   1       17.54       19.24      2.36 o
   6   7   1       13.97       17.14      1.19 o
   7   7   1        1.71        0.86      0.99 o
  -5   8   1        0.48        0.98      0.51 o
  -4   8   1        1.93        1.06      1.03 o
  -3   8   1       11.98       12.03      1.40 o
  -2   8   1        6.25        6.61      1.16 o
  -1   8   1       36.84       36.11      1.56 o
   0   8   1       28.82       33.39      1.50 o
   1   8   1       13.93       16.91      1.20 o
   2   8   1        5.41        8.04      0.84 o
   3   8   1        0.26       -0.01      0.62 o
   4   8   1        0.01       -0.58      0.58 o
 -14   0   2        3.36        3.79      0.53 o
 -13   0   2       29.94       27.96      0.75 o
 -12   0   2       13.22       11.27      0.37 o
 -11   0   2        2.82        3.08      0.20 o
 -10   0   2       83.01       73.73      1.08 o
  -9   0   2        0.95        0.97      0.15 o
  -8   0   2      232.85      272.66      3.49 o
  -7   0   2       70.21       90.90      1.13 o
  -6   0   2       20.78       25.27      0.43 o
  -5   0   2     1108.34     1291.06     15.87 o
  -4   0   2      594.03      655.14      8.08 o
  -3   0   2      933.23      978.99     11.32 o
  -2   0   2      182.64      169.67      2.37 o
  -1   0   2      120.82      117.25      1.50 o
   0   0   2     4264.72     4024.60     56.93 o
   1   0   2     3478.19     3414.52     40.33 o
   2   0   2      675.05      675.83      8.74 o
   3   0   2      841.03      951.69     15.84 o
   4   0   2       77.68       81.69      1.46 o
   5   0   2      346.62      391.49      5.74 o
   6   0   2       23.23       20.34      0.45 o
   7   0   2       88.99       88.28      1.42 o
   8   0   2      241.60      238.24      3.57 o
   9   0   2      763.21      803.71     10.47 o
  10   0   2      253.76      241.62      3.71 o
  11   0   2       44.28       42.73      1.34 o
  12   0   2       19.97       19.80      0.66 o
  13   0   2       34.66       34.69      1.49 o
 -14   1   2       14.68       14.61      0.38 o
 -13   1   2        2.96        2.87      0.23 o
 -12   1   2       61.97       59.27      0.82 o
 -11   1   2       25.94       25.36      0.46 o
 -10   1   2      112.28      107.93      1.08 o
  -9   1   2       82.75       82.28      0.80 o
  -8   1   2      165.94      175.66      1.49 o
  -7   1   2        0.99        1.63      0.13 o
  -6   1   2      684.62      771.38      5.77 o
  -5   1   2      613.33      706.67      5.45 o
  -4   1   2      812.37      858.90      6.72 o
  -3   1   2       39.92       31.59      0.35 o
  -2   1   2      189.81      177.29      1.46 o
  -1   1   2     2233.73     2154.89     17.03 o
   0   1   2     6108.58     6055.31     95.12 o
   1   1   2     1589.38     1550.40     16.30 o
   2   1   2      862.64      947.85      7.75 o
   3   1   2      949.81     1022.63      9.85 o
   4   1   2      681.23      776.29      7.31 o
   5   1   2      408.97      456.12      4.33 o
   6   1   2      406.45      443.87      4.22 o
   7   1   2      113.15      117.24      1.19 o
   8   1   2       21.60       21.93      0.31 o
   9   1   2       15.81       19.93      0.57 o
  10   1   2      113.87      113.81      1.51 o
  11   1   2       59.94       62.40      0.96 o
  12   1   2       30.32       29.70      0.60 o
  13   1   2        0.32       -0.16      0.27 o
 -14   2   2       37.91       42.88      0.78 o
 -13   2   2       17.43       18.94      0.51 o
 -12   2   2       30.17       29.86      0.55 o
 -11   2   2      132.51      124.43      1.34 o
 -10   2   2        2.87        4.03      0.19 o
  -9   2   2       70.72       68.60      0.71 o
  -8   2   2       79.21       81.06      0.79 o
  -7   2   2       71.13       80.16      0.73 o
  -6   2   2       86.88       92.11      0.82 o
  -5   2   2      178.42      197.15      1.66 o
  -4   2   2      559.96      573.90      4.93 o
  -3   2   2      497.96      498.87      4.26 o
  -2   2   2     1279.07     1245.60     11.57 o
  -1   2   2      170.02      143.57      1.54 o
   0   2   2     2445.14     2345.20     30.51 o
   1   2   2      370.05      376.17      5.24 o
   2   2   2      220.20      202.81      2.36 o
   3   2   2     1489.18     1650.57     19.23 o
   4   2   2      788.06      948.67      9.01 o
   5   2   2      269.62      311.88      3.06 o
   6   2   2      261.98      278.31      2.87 o
   7   2   2        9.17        7.56      0.22 o
   8   2   2       57.89       61.85      0.95 o
   9   2   2      163.94      162.65      1.86 o
  10   2   2       13.77       12.72      0.33 o
  11   2   2       22.75       22.93      0.43 o
  12   2   2        5.88        5.59      0.32 o
  13   2   2        2.77        2.46      0.33 o
 -13   3   2        8.51        9.89      0.44 o
 -12   3   2       21.05       21.49      0.50 o
 -11   3   2       77.76       75.68      0.95 o
 -10   3   2       16.52       15.60      0.45 o
  -9   3   2      156.05      147.18      1.61 o
  -8   3   2       63.11       58.60      0.68 o
  -7   3   2        7.14        6.31      0.19 o
  -6   3   2       96.41      103.90      1.10 o
  -5   3   2       84.25       88.66      0.87 o
  -4   3   2       10.10        8.41      0.18 o
  -3   3   2      156.39      165.87      1.83 o
  -2   3   2      627.02      620.58      6.20 o
  -1   3   2       95.42       99.25      1.09 o
   0   3   2      177.15      167.21      1.63 o
   1   3   2      113.33      107.57      1.35 o
   2   3   2      432.31      451.43      5.32 o
   3   3   2       86.05       96.70      1.09 o
   4   3   2      230.64      261.43      2.96 o
   5   3   2       39.21       29.77      0.42 o
   6   3   2       72.94       74.52      0.96 o
   7   3   2       64.67       62.50      0.91 o
   8   3   2       11.76        9.64      0.35 o
   9   3   2       59.94       55.69      0.89 o
  10   3   2        8.34        8.38      0.34 o
  11   3   2        4.10        4.15      0.24 o
  12   3   2        5.67        4.95      0.25 o
 -12   4   2        0.38        0.10      0.35 o
 -11   4   2        9.11        7.30      0.49 o
 -10   4   2       26.72       26.71      0.74 o
  -9   4   2      143.02      139.13      1.98 o
  -8   4   2       87.47       85.74      1.31 o
  -7   4   2      231.92      221.21      2.95 o
  -6   4   2      313.21      317.14      3.46 o
  -5   4   2       73.36       69.24      1.15 o
  -4   4   2       78.41       76.31      0.86 o
  -3   4   2      179.92      182.88      1.79 o
  -2   4   2       10.12        9.96      0.23 o
  -1   4   2      136.94      134.16      1.43 o
   0   4   2      103.27      105.91      1.08 o
   1   4   2       42.57       49.95      0.56 o
   2   4   2      122.52      119.86      1.40 o
   3   4   2      123.03      139.83      1.96 o
   4   4   2       46.04       44.57      0.62 o
   5   4   2       45.00       43.01      0.61 o
   6   4   2       49.53       49.70      0.67 o
   7   4   2      110.80       99.63      1.64 o
   8   4   2      199.53      199.23      4.48 o
   9   4   2        6.84        5.54      0.37 o
  10   4   2       13.28       14.15      0.48 o
  11   4   2        3.09        2.98      0.37 o
  12   4   2       12.59       13.27      0.52 o
 -11   5   2        7.92        9.64      0.76 o
 -10   5   2       40.60       42.76      1.12 o
  -9   5   2       25.41       28.28      1.02 o
  -8   5   2       11.67       10.75      0.48 o
  -7   5   2       42.55       41.40      0.88 o
  -6   5   2      100.76       95.22      1.59 o
  -5   5   2       83.99       75.17      1.15 o
  -4   5   2       99.15       89.40      1.03 o
  -3   5   2      412.05      415.92      4.58 o
  -2   5   2       35.78       28.34      0.78 o
  -1   5   2       89.67       98.92      1.05 o
   0   5   2        4.03        4.64      0.29 o
   1   5   2      319.19      296.50      3.12 o
   2   5   2       31.05       29.48      0.47 o
   3   5   2       47.10       45.43      0.79 o
   4   5   2       18.75       17.53      0.48 o
   5   5   2        7.98        8.83      0.77 o
   6   5   2      114.77      113.75      3.29 o
   7   5   2       15.31       18.62      0.85 o
   8   5   2       25.58       24.06      0.99 o
   9   5   2        4.90        4.82      0.59 o
  10   5   2        3.87        3.22      0.31 o
  11   5   2        7.26        7.49      0.44 o
 -10   6   2       13.23       13.46      1.12 o
  -9   6   2        1.24        1.38      0.52 o
  -8   6   2       37.90       37.42      1.91 o
  -7   6   2        7.59        6.25      0.58 o
  -6   6   2       32.15       33.98      1.76 o
  -5   6   2       11.61       11.88      0.75 o
  -4   6   2       59.35       57.30      1.88 o
  -3   6   2       71.66       67.98      1.79 o
  -2   6   2        7.80        5.76      0.53 o
  -1   6   2       52.95       55.95      1.31 o
   0   6   2        6.96        6.57      0.55 o
   1   6   2       79.52       78.34      1.78 o
   2   6   2       46.53       46.32      1.19 o
   3   6   2      108.37      103.09      2.10 o
   4   6   2        4.74        3.74      0.46 o
   5   6   2       10.22        8.58      0.55 o
   6   6   2       40.95       42.24      2.86 o
   7   6   2       22.78       24.09      1.49 o
   8   6   2        6.39        7.35      0.99 o
   9   6   2        8.09       10.36      1.12 o
  -8   7   2       15.82       17.02      1.00 o
  -7   7   2       10.17       11.30      0.75 o
  -6   7   2       12.80       12.59      0.85 o
  -5   7   2       23.73       23.17      1.05 o
  -4   7   2        1.49        2.13      0.83 o
  -3   7   2        1.98        1.30      0.48 o
  -2   7   2       23.34       25.76      1.55 o
  -1   7   2        7.93        8.48      0.65 o
   0   7   2       74.19       74.56      3.13 o
   1   7   2       57.90       54.66      1.81 o
   2   7   2        2.22        2.30      0.59 o
   3   7   2       13.03       15.48      1.55 o
   4   7   2        1.73        1.14      0.73 o
   5   7   2        0.12        0.06      0.71 o
   6   7   2        9.66       10.58      1.03 o
  -5   8   2        4.44        4.75      0.64 o
  -4   8   2        4.25        5.65      0.80 o
  -3   8   2        9.53        9.63      0.75 o
  -2   8   2       11.50       12.97      1.36 o
  -1   8   2        8.35        9.98      1.26 o
   0   8   2       12.23       13.36      1.36 o
   1   8   2       18.24       24.42      1.85 o
   2   8   2       28.63       32.49      2.02 o
   3   8   2        2.24        4.63      0.99 o
   4   8   2        4.13        3.28      0.98 o
 -14   0   3        9.58       10.25      0.50 o
 -13   0   3       19.45       16.81      0.47 o
 -12   0   3       11.37        9.82      0.36 o
 -11   0   3       20.39       20.77      0.80 o
 -10   0   3       71.28       71.27      1.06 o
  -9   0   3      125.12      119.80      1.63 o
  -8   0   3       45.92       41.80      0.74 o
  -7   0   3      334.86      361.93      5.02 o
  -6   0   3      341.16      371.16      4.64 o
  -5   0   3      528.78      542.63      6.13 o
  -4   0   3      861.33      961.20     11.83 o
  -3   0   3      156.98      175.24      2.20 o
  -2   0   3     1621.83     1682.40     20.74 o
  -1   0   3     1266.56     1191.57     14.71 o
   0   0   3       97.48       75.43      1.38 o
   1   0   3      193.99      205.66      2.69 o
   2   0   3       55.22       58.86      1.22 o
   3   0   3       20.19       20.21      0.45 o
   4   0   3      288.91      327.41      5.52 o
   5   0   3       11.61       17.27      0.46 o
   6   0   3       36.41       42.36      0.76 o
   7   0   3       31.76       33.51      0.67 o
   8   0   3        0.15        0.69      0.26 o
   9   0   3       31.55       34.26      1.12 o
  10   0   3        8.54        9.31      0.44 o
  11   0   3       22.37       22.70      0.69 o
  12   0   3        7.90        7.52      0.45 o
  13   0   3       31.24       30.33      0.96 o
 -14   1   3        1.02        0.54      0.21 o
 -13   1   3        2.36        3.00      0.28 o
 -12   1   3       33.46       30.94      0.56 o
 -11   1   3      138.94      131.51      1.44 o
 -10   1   3       36.12       37.34      0.45 o
  -9   1   3       12.95       13.03      0.25 o
  -8   1   3       37.05       39.69      0.40 o
  -7   1   3      123.86      137.58      1.13 o
  -6   1   3      460.28      505.46      4.07 o
  -5   1   3      276.25      298.55      2.33 o
  -4   1   3      277.64      288.41      2.25 o
  -3   1   3       75.51       79.62      0.67 o
  -2   1   3     1932.24     1896.15     15.84 o
  -1   1   3     2722.80     2605.44     21.90 o
   0   1   3        8.70        7.12      0.33 o
   1   1   3      283.50      300.62      2.58 o
   2   1   3     2121.96     2209.06     18.01 o
   3   1   3      287.36      316.51      2.63 o
   4   1   3      333.12      389.29      4.00 o
   5   1   3      150.82      167.08      1.84 o
   6   1   3       12.12       12.33      0.22 o
   7   1   3      234.87      234.95      2.46 o
   8   1   3       88.34       87.67      1.05 o
   9   1   3       23.20       22.62      0.46 o
  10   1   3       36.85       37.03      0.63 o
  11   1   3       69.67       69.29      0.99 o
  12   1   3       47.99       49.66      0.76 o
  13   1   3       11.56       10.63      0.43 o
 -14   2   3        8.22        7.52      0.36 o
 -13   2   3       26.79       26.13      0.59 o
 -12   2   3        1.61        1.77      0.22 o
 -11   2   3        1.32        2.27      0.19 o
 -10   2   3      232.87      224.28      2.21 o
  -9   2   3       22.80       21.61      0.33 o
  -8   2   3       73.88       74.51      0.70 o
  -7   2   3       50.97       50.25      0.55 o
  -6   2   3      453.58      473.04      3.85 o
  -5   2   3      539.54      574.07      5.06 o
  -4   2   3      356.83      366.39      3.11 o
  -3   2   3     1495.52     1525.94     12.76 o
  -2   2   3      845.06      908.44      7.98 o
  -1   2   3      289.69      309.39      2.91 o
   0   2   3       27.85       31.58      0.71 o
   1   2   3      264.83      253.48      3.19 o
   2   2   3       70.75       73.29      0.80 o
   3   2   3      212.11      245.60      2.51 o
   4   2   3      114.64      122.98      1.33 o
   5   2   3      125.38      143.65      1.62 o
   6   2   3      382.59      412.90      4.17 o
   7   2   3       72.78       78.53      0.89 o
   8   2   3        1.26        1.50      0.13 o
   9   2   3        6.49        6.59      0.23 o
  10   2   3       16.59       16.00      0.40 o
  11   2   3        9.09        9.71      0.36 o
  12   2   3       10.35       10.20      0.37 o
  13   2   3       13.14       13.40      0.48 o
 -13   3   3       20.95       22.67      0.69 o
 -12   3   3        9.29        8.14      0.31 o
 -11   3   3       46.95       46.08      0.72 o
 -10   3   3       11.58       11.15      0.35 o
  -9   3   3       90.30       85.45      0.95 o
  -8   3   3      166.30      165.24      1.74 o
  -7   3   3       26.14       24.28      0.40 o
  -6   3   3      296.73      291.22      2.67 o
  -5   3   3       37.34       36.72      0.43 o
  -4   3   3       41.36       40.55      0.48 o
  -3   3   3       93.25       86.02      0.87 o
  -2   3   3      173.19      175.60      1.77 o
  -1   3   3      422.81      443.33      4.68 o
   0   3   3      642.07      610.01      8.10 o
   1   3   3      200.23      189.88      2.73 o
   2   3   3       87.32       96.86      1.34 o
   3   3   3      146.12      159.68      1.94 o
   4   3   3      121.33      131.29      2.01 o
   5   3   3       23.90       22.29      0.50 o
   6   3   3       28.41       25.72      0.52 o
   7   3   3       73.58       67.20      0.89 o
   8   3   3       79.33       73.80      0.99 o
   9   3   3      115.71      121.34      1.53 o
  10   3   3        6.36        7.59      0.29 o
  11   3   3       13.31       13.04      0.38 o
  12   3   3        5.21        5.11      0.37 o
 -12   4   3        6.60        7.68      0.42 o
 -11   4   3        8.08        8.45      0.42 o
 -10   4   3       27.34       28.28      0.68 o
  -9   4   3      112.05      115.19      1.89 o
  -8   4   3       54.54       56.75      0.96 o
  -7   4   3      131.67      126.22      1.48 o
  -6   4   3       72.47       68.60      1.09 o
  -5   4   3      466.95      467.68      4.71 o
  -4   4   3      107.19      110.88      1.20 o
  -3   4   3       34.34       28.14      0.43 o
  -2   4   3       61.99       67.52      0.77 o
  -1   4   3       50.95       53.11      0.94 o
   0   4   3      221.08      221.95      2.49 o
   1   4   3      237.82      231.64      3.04 o
   2   4   3        6.95        8.25      0.34 o
   3   4   3       54.53       57.58      1.02 o
   4   4   3       80.29       79.24      1.44 o
   5   4   3        0.22       -0.28      0.46 o
   6   4   3       44.87       46.28      0.80 o
   7   4   3       90.00       95.13      1.95 o
   8   4   3      101.56      101.04      1.88 o
   9   4   3       21.33       21.65      0.54 o
  10   4   3       14.19       14.04      0.47 o
  11   4   3        0.82        0.58      0.26 o
 -11   5   3       13.72       14.49      0.55 o
 -10   5   3       35.67       38.44      0.93 o
  -9   5   3        5.82        5.07      0.49 o
  -8   5   3        8.46        8.81      0.45 o
  -7   5   3       38.43       39.92      0.89 o
  -6   5   3        0.24        0.22      0.27 o
  -5   5   3        6.27        7.22      0.32 o
  -4   5   3       12.73       12.76      0.40 o
  -3   5   3        5.56        5.48      0.26 o
  -2   5   3       37.81       39.49      0.63 o
  -1   5   3       51.56       52.20      0.65 o
   0   5   3       73.52       68.74      1.75 o
   1   5   3       42.87       36.73      1.14 o
   2   5   3      117.06      121.21      1.68 o
   3   5   3       78.79       78.52      1.54 o
   4   5   3      148.92      145.58      2.25 o
   5   5   3       41.35       35.10      1.11 o
   6   5   3        4.48        4.42      0.32 o
   7   5   3        6.04        5.49      0.48 o
   8   5   3        9.33        9.75      0.52 o
   9   5   3        2.63        3.14      0.54 o
  10   5   3        5.19        5.45      0.50 o
 -10   6   3        8.55        9.07      0.76 o
  -9   6   3       21.81       24.63      1.11 o
  -8   6   3       35.41       33.55      1.01 o
  -7   6   3        5.73        5.85      0.48 o
  -6   6   3       11.02        9.58      0.52 o
  -5   6   3       27.27       27.42      0.85 o
  -4   6   3       88.62       81.52      2.08 o
  -3   6   3        5.91        5.48      0.42 o
  -2   6   3       21.65       22.38      0.74 o
  -1   6   3       83.39       76.38      1.33 o
   0   6   3        7.45        5.95      0.45 o
   1   6   3       19.38       18.92      0.76 o
   2   6   3       12.45       12.82      0.79 o
   3   6   3       59.95       59.89      2.09 o
   4   6   3       25.00       25.06      1.08 o
   5   6   3       53.96       53.00      2.00 o
   6   6   3        6.19        7.62      0.63 o
   7   6   3        4.85        4.33      0.88 o
   8   6   3       11.38       10.35      1.08 o
   9   6   3       41.02       45.66      2.15 o
  -8   7   3        1.82        2.27      0.60 o
  -7   7   3       10.03       11.13      0.83 o
  -6   7   3       13.71       12.56      0.79 o
  -5   7   3        1.91        0.75      0.51 o
  -4   7   3       13.25       13.27      2.01 o
  -3   7   3       12.75       13.43      0.86 o
  -2   7   3       25.75       24.90      1.09 o
  -1   7   3        7.94        9.40      0.69 o
   0   7   3       88.42       95.18      2.41 o
   1   7   3       23.27       25.37      1.71 o
   2   7   3       20.32       19.69      1.49 o
   3   7   3       10.76       10.75      1.07 o
   4   7   3        5.98        6.40      0.93 o
   5   7   3        9.27        9.91      0.84 o
   6   7   3        0.39        1.08      0.86 o
   7   7   3       10.64       12.44      1.23 o
  -4   8   3       14.37       15.72      1.08 o
  -3   8   3       13.42       16.82      1.04 o
  -2   8   3       10.55       12.18      0.83 o
  -1   8   3       26.50       33.54      2.09 o
   0   8   3       23.98       26.92      1.95 o
   1   8   3       12.48       15.11      1.40 o
   2   8   3        5.53        7.93      1.14 o
   3   8   3        4.22        4.52      1.01 o
 -14   0   4        2.06        1.63      0.25 o
 -13   0   4        2.24        1.39      0.24 o
 -12   0   4        4.46        4.30      0.27 o
 -11   0   4       12.43       12.16      0.37 o
 -10   0   4       94.07       91.64      1.20 o
  -9   0   4       65.94       63.68      1.06 o
  -8   0   4        2.30        3.39      0.25 o
  -7   0   4      342.75      353.81      4.41 o
  -6   0   4        8.42        8.45      0.26 o
  -5   0   4     1530.80     1677.95     18.82 o
  -4   0   4        4.15        4.52      0.18 o
  -3   0   4      155.85      141.77      1.64 o
  -2   0   4     1345.68     1294.34     15.93 o
  -1   0   4       98.05       99.04      1.43 o
   0   0   4      767.46      773.89      8.99 o
   1   0   4      716.22      663.21      7.25 o
   2   0   4       77.98      100.47      1.39 o
   3   0   4       47.64       53.66      0.72 o
   4   0   4       56.67       61.03      1.00 o
   5   0   4       35.79       40.00      0.73 o
   6   0   4      172.70      188.30      2.86 o
   7   0   4       61.37       66.09      1.02 o
   8   0   4      190.66      190.90      2.95 o
   9   0   4      203.64      206.21      3.20 o
  10   0   4      200.46      193.95      3.06 o
  11   0   4        3.46        3.11      0.36 o
  12   0   4       34.06       36.10      0.90 o
  13   0   4        0.56        0.95      0.43 o
 -14   1   4        1.45        0.92      0.23 o
 -13   1   4       15.23       14.44      0.43 o
 -12   1   4       49.10       45.96      0.65 o
 -11   1   4       37.90       36.19      0.65 o
 -10   1   4      105.00      101.68      0.97 o
  -9   1   4      245.91      246.13      2.15 o
  -8   1   4       69.99       74.19      0.72 o
  -7   1   4       16.08       16.24      0.24 o
  -6   1   4       29.53       26.76      0.30 o
  -5   1   4      391.12      403.93      3.41 o
  -4   1   4        2.38        3.64      0.15 o
  -3   1   4      154.88      158.65      1.36 o
  -2   1   4      561.19      563.51      4.39 o
  -1   1   4      879.31      880.57      8.16 o
   0   1   4      483.84      481.55      4.12 o
   1   1   4     1434.43     1443.91     11.90 o
   2   1   4       13.07       10.45      0.29 o
   3   1   4      148.06      137.42      1.17 o
   4   1   4      250.18      285.13      2.75 o
   5   1   4       98.83      102.76      1.13 o
   6   1   4       35.95       34.59      0.52 o
   7   1   4       65.83       70.89      0.82 o
   8   1   4       81.62       85.49      1.10 o
   9   1   4      161.57      156.29      1.87 o
  10   1   4       24.77       25.46      0.52 o
  11   1   4       15.80       16.71      0.46 o
  12   1   4       11.26       12.10      0.39 o
 -14   2   4        9.85        7.94      0.42 o
 -13   2   4        6.93        7.33      0.34 o
 -12   2   4       11.63       13.42      0.38 o
 -11   2   4       13.92       11.36      0.31 o
 -10   2   4      162.31      156.28      1.59 o
  -9   2   4        4.40        4.23      0.18 o
  -8   2   4       46.35       53.62      0.54 o
  -7   2   4      109.29      111.50      0.97 o
  -6   2   4      209.77      204.63      1.76 o
  -5   2   4       22.10       25.33      0.37 o
  -4   2   4      785.42      806.45      6.81 o
  -3   2   4      472.40      496.17      3.89 o
  -2   2   4      327.04      313.48      2.92 o
  -1   2   4      231.79      228.29      1.95 o
   0   2   4      247.62      223.64      2.63 o
   1   2   4      218.62      217.30      2.39 o
   2   2   4      172.10      176.62      1.85 o
   3   2   4      181.37      198.25      2.18 o
   4   2   4      526.45      581.93      6.73 o
   5   2   4      189.76      189.26      2.04 o
   6   2   4      177.70      194.73      2.00 o
   7   2   4       33.72       31.73      0.41 o
   8   2   4       24.79       22.27      0.37 o
   9   2   4       65.95       65.65      0.91 o
  10   2   4        2.27        1.84      0.23 o
  11   2   4       26.39       26.05      0.55 o
  12   2   4       30.91       32.79      0.69 o
 -13   3   4       21.18       21.35      0.68 o
 -12   3   4        0.30        0.47      0.29 o
 -11   3   4        6.38        6.44      0.33 o
 -10   3   4       20.60       18.90      0.47 o
  -9   3   4       98.61       86.32      1.09 o
  -8   3   4       60.94       58.18      0.74 o
  -7   3   4      140.80      133.08      1.47 o
  -6   3   4      260.80      259.56      2.27 o
  -5   3   4       47.93       49.11      0.54 o
  -4   3   4       71.16       75.73      0.75 o
  -3   3   4      130.42      120.44      1.25 o
  -2   3   4      211.64      219.67      2.10 o
  -1   3   4      745.39      763.48      7.27 o
   0   3   4      256.90      234.05      3.05 o
   1   3   4      398.53      411.45      5.78 o
   2   3   4      273.38      273.23      3.49 o
   3   3   4      946.50     1032.22     12.64 o
   4   3   4       74.21       81.66      1.28 o
   5   3   4        0.95        1.13      0.18 o
   6   3   4        3.08        2.72      0.17 o
   7   3   4       24.20       19.23      0.42 o
   8   3   4      112.69      110.83      1.50 o
   9   3   4       17.09       16.63      0.38 o
  10   3   4       13.42       13.09      0.35 o
  11   3   4        3.84        4.12      0.25 o
  12   3   4       10.51       10.28      0.43 o
 -12   4   4       19.86       21.23      0.65 o
 -11   4   4        1.39        1.06      0.31 o
 -10   4   4       10.43       11.31      0.51 o
  -9   4   4       13.34       13.38      0.49 o
  -8   4   4       66.62       66.43      0.97 o
  -7   4   4       26.02       25.51      0.64 o
  -6   4   4       14.67       15.19      0.36 o
  -5   4   4      102.50      100.07      0.95 o
  -4   4   4        1.13        1.39      0.12 o
  -3   4   4       28.37       27.69      0.38 o
  -2   4   4       19.80       21.25      0.28 o
  -1   4   4       10.08       11.04      0.21 o
   0   4   4      476.62      460.96      5.88 o
   1   4   4      226.78      214.27      3.16 o
   2   4   4      117.14      112.32      1.77 o
   3   4   4      140.63      128.26      1.76 o
   4   4   4       53.43       48.23      0.90 o
   5   4   4       77.89       72.60      1.23 o
   6   4   4       41.76       40.50      0.84 o
   7   4   4       82.12       74.46      1.42 o
   8   4   4        3.56        3.94      0.35 o
   9   4   4       10.33       12.65      0.65 o
  10   4   4       24.02       25.71      0.91 o
  11   4   4        7.42        7.95      0.49 o
 -11   5   4        0.91        0.51      0.33 o
 -10   5   4       23.26       23.63      0.67 o
  -9   5   4       33.90       33.03      0.75 o
  -8   5   4       17.51       18.43      0.66 o
  -7   5   4       21.72       19.55      0.71 o
  -6   5   4        8.12        7.08      0.44 o
  -5   5   4       38.52       32.72      0.74 o
  -4   5   4      117.03      107.23      1.73 o
  -3   5   4       47.41       48.19      0.68 o
  -2   5   4       51.17       44.93      0.60 o
  -1   5   4        0.85        0.78      0.13 o
   0   5   4        8.29        7.94      0.45 o
   1   5   4      181.19      177.95      2.25 o
   2   5   4      177.29      165.36      2.53 o
   3   5   4       38.55       37.69      0.83 o
   4   5   4       53.57       60.40      1.10 o
   5   5   4       26.07       21.30      0.63 o
   6   5   4       49.79       49.45      0.97 o
   7   5   4        8.74        5.78      0.52 o
   8   5   4        4.30        4.27      0.41 o
   9   5   4        2.27        2.40      0.58 o
  10   5   4       24.17       24.83      0.95 o
 -10   6   4        3.28        3.08      0.42 o
  -9   6   4       24.28       22.50      0.75 o
  -8   6   4        1.32        2.13      0.37 o
  -7   6   4       15.71       13.82      0.70 o
  -6   6   4        5.89        6.22      0.47 o
  -5   6   4       59.38       55.01      1.83 o
  -4   6   4       19.07       18.41      1.03 o
  -3   6   4      189.21      182.20      3.30 o
  -2   6   4        0.67        0.49      0.31 o
  -1   6   4        9.74        9.35      0.42 o
   0   6   4       62.35       55.67      1.05 o
   1   6   4       45.24       40.56      0.85 o
   2   6   4      103.14       98.68      1.94 o
   3   6   4       12.28       11.38      1.26 o
   4   6   4       45.59       46.46      2.61 o
   5   6   4        0.29        0.73      0.48 o
   6   6   4       11.57       12.02      0.81 o
   7   6   4        2.99        1.40      0.79 o
   8   6   4       17.37       18.85      1.48 o
  -8   7   4        1.47        0.82      0.47 o
  -7   7   4        8.17        7.40      0.57 o
  -6   7   4       11.96       14.94      1.28 o
  -5   7   4        4.22        4.62      0.47 o
  -4   7   4        0.15        0.47      0.37 o
  -3   7   4       11.40        9.79      0.56 o
  -2   7   4        1.54        1.66      0.53 o
  -1   7   4       14.22       17.83      0.66 o
   0   7   4       28.37       28.08      1.17 o
   1   7   4       28.81       25.96      1.25 o
   2   7   4        6.53        7.64      1.01 o
   3   7   4        5.40        5.48      0.66 o
   4   7   4        2.97        2.13      1.19 o
   5   7   4        4.83        5.97      0.68 o
   6   7   4       11.33       13.60      1.26 o
  -3   8   4        5.98        7.71      0.76 o
  -2   8   4        0.34        1.00      0.39 o
  -1   8   4        0.45        0.83      0.36 o
   0   8   4       12.21       13.03      1.36 o
   1   8   4        9.77       12.29      1.34 o
   2   8   4        4.48        3.33      1.02 o
 -14   0   5        0.00       -0.10      0.25 o
 -13   0   5       12.21       12.17      0.43 o
 -12   0   5        0.26       -0.19      0.21 o
 -11   0   5        9.51        8.83      0.33 o
 -10   0   5        4.74        4.56      0.25 o
  -9   0   5      253.34      247.83      3.54 o
  -8   0   5       11.36       11.79      0.68 o
  -7   0   5      331.84      359.33      4.48 o
  -6   0   5       55.11       50.31      0.74 o
  -5   0   5        0.38        0.20      0.16 o
  -4   0   5      205.40      194.95      2.74 o
  -3   0   5       13.08       14.14      0.31 o
  -2   0   5     1086.29      973.06     12.00 o
  -1   0   5       79.12       79.40      1.62 o
   0   0   5        4.42        6.27      0.79 o
   1   0   5        0.66        0.31      0.08 o
   2   0   5       50.88       55.91      0.82 o
   3   0   5       58.16       63.28      0.90 o
   4   0   5       16.95       21.26      0.48 o
   5   0   5      194.67      200.47      3.03 o
   6   0   5      115.73      122.09      1.93 o
   7   0   5        2.07        3.81      0.32 o
   8   0   5        2.45        3.12      0.29 o
   9   0   5        6.97        6.13      0.37 o
  10   0   5       45.42       48.77      1.02 o
  11   0   5       24.01       23.54      0.71 o
  12   0   5       11.12       11.62      0.89 o
 -14   1   5        0.90        1.05      0.22 o
 -13   1   5       20.57       21.30      0.44 o
 -12   1   5       48.35       45.14      0.61 o
 -11   1   5        2.32        2.27      0.16 o
 -10   1   5       37.16       39.02      0.47 o
  -9   1   5       15.02       13.24      0.26 o
  -8   1   5      240.32      248.58      2.15 o
  -7   1   5       11.25       11.59      0.22 o
  -6   1   5        2.05        1.39      0.09 o
  -5   1   5      106.58      106.82      0.95 o
  -4   1   5       74.06       77.47      0.70 o
  -3   1   5      264.38      290.81      2.57 o
  -2   1   5      108.69      112.76      1.00 o
  -1   1   5      180.04      177.54      1.61 o
   0   1   5       73.55       78.21      0.81 o
   1   1   5      120.23      106.10      0.96 o
   2   1   5      338.77      338.84      3.19 o
   3   1   5       11.46        9.17      0.21 o
   4   1   5       16.34       15.08      0.27 o
   5   1   5      260.86      270.38      2.80 o
   6   1   5       67.26       64.33      0.77 o
   7   1   5        3.37        2.97      0.19 o
   8   1   5       20.44       19.34      0.43 o
   9   1   5       95.58       93.82      1.21 o
  10   1   5        5.09        5.09      0.30 o
  11   1   5       22.25       24.96      0.52 o
  12   1   5       15.40       17.09      0.53 o
 -14   2   5        3.84        3.42      0.33 o
 -13   2   5       13.17       12.82      0.47 o
 -12   2   5       23.47       24.43      0.46 o
 -11   2   5       13.49       12.96      0.30 o
 -10   2   5      100.89       99.61      0.92 o
  -9   2   5       98.28       88.91      0.83 o
  -8   2   5       34.20       33.14      0.42 o
  -7   2   5      140.75      132.11      1.31 o
  -6   2   5       24.27       23.47      0.36 o
  -5   2   5      348.16      346.10      3.24 o
  -4   2   5      434.93      439.46      3.93 o
  -3   2   5      463.08      503.52      3.94 o
  -2   2   5     1191.65     1267.48     11.79 o
  -1   2   5      190.70      223.62      1.97 o
   0   2   5      388.51      427.23      4.20 o
   1   2   5      155.51      151.92      1.69 o
   2   2   5       16.54       17.26      0.31 o
   3   2   5      150.56      164.25      1.83 o
   4   2   5      243.18      243.69      2.68 o
   5   2   5      107.58      116.03      1.33 o
   6   2   5       30.01       28.07      0.39 o
   7   2   5        2.20        1.32      0.22 o
   8   2   5       86.39       79.25      1.26 o
   9   2   5       19.32       20.32      0.45 o
  10   2   5       23.10       22.77      0.49 o
  11   2   5       42.63       44.83      0.75 o
  12   2   5       10.19       10.44      0.43 o
 -13   3   5        7.76        7.82      0.48 o
 -12   3   5       14.31       13.40      0.50 o
 -11   3   5       19.83       19.59      0.53 o
 -10   3   5       55.55       49.85      0.98 o
  -9   3   5      304.42      291.44      3.20 o
  -8   3   5       11.96       13.96      0.41 o
  -7   3   5       60.67       55.75      0.70 o
  -6   3   5       19.02       20.35      0.36 o
  -5   3   5      259.63      259.98      2.61 o
  -4   3   5      325.01      335.93      3.01 o
  -3   3   5       21.62       23.43      0.35 o
  -2   3   5      161.30      174.32      1.78 o
  -1   3   5       55.53       51.99      0.59 o
   0   3   5      348.99      337.85      4.33 o
   1   3   5      248.14      214.16      2.57 o
   2   3   5      427.29      447.45      4.82 o
   3   3   5       79.21       79.53      1.05 o
   4   3   5        0.75       -0.15      0.15 o
   5   3   5       28.07       24.13      0.49 o
   6   3   5       32.15       33.71      0.62 o
   7   3   5       23.30       20.83      0.48 o
   8   3   5       25.84       24.57      0.52 o
   9   3   5        1.28        0.75      0.18 o
  10   3   5        4.74        4.71      0.30 o
  11   3   5       45.68       46.03      0.91 o
 -12   4   5        8.35        8.37      0.44 o
 -11   4   5       30.71       31.08      0.75 o
 -10   4   5       93.53       92.62      1.43 o
  -9   4   5       12.80       13.32      0.45 o
  -8   4   5       24.74       25.12      0.56 o
  -7   4   5      152.84      158.46      1.81 o
  -6   4   5       45.27       47.92      0.63 o
  -5   4   5       21.29       19.36      0.33 o
  -4   4   5       47.58       45.27      0.58 o
  -3   4   5       42.47       40.85      0.55 o
  -2   4   5      156.55      149.01      1.55 o
  -1   4   5       66.74       55.49      1.01 o
   0   4   5       66.11       65.12      1.12 o
   1   4   5       59.08       55.56      1.01 o
   2   4   5      224.59      222.35      3.72 o
   3   4   5      154.31      139.12      2.10 o
   4   4   5       49.66       43.52      0.86 o
   5   4   5       44.57       42.16      0.96 o
   6   4   5       19.48       17.07      0.63 o
   7   4   5       20.09       19.58      0.55 o
   8   4   5       11.75       12.62      0.88 o
   9   4   5        3.68        3.58      0.27 o
  10   4   5        8.55        7.11      0.36 o
 -11   5   5        3.69        3.34      0.43 o
 -10   5   5       28.39       33.06      0.88 o
  -9   5   5       16.92       17.89      0.67 o
  -8   5   5       49.03       49.09      1.11 o
  -7   5   5        6.07        5.82      0.36 o
  -6   5   5       63.56       58.11      0.97 o
  -5   5   5       33.78       33.51      0.69 o
  -4   5   5       71.06       67.29      0.95 o
  -3   5   5      149.32      139.46      1.62 o
  -2   5   5       34.38       33.90      0.48 o
  -1   5   5       34.11       33.89      0.47 o
   0   5   5       55.45       53.76      0.73 o
   1   5   5       57.47       59.10      1.09 o
   2   5   5       79.99       77.66      1.53 o
   3   5   5       37.51       38.20      0.82 o
   4   5   5       65.48       63.77      1.16 o
   5   5   5        0.76        1.13      0.27 o
   6   5   5       43.72       47.68      0.96 o
   7   5   5       12.47       13.35      0.61 o
   8   5   5        0.25        0.31      0.31 o
   9   5   5        9.40        9.57      1.10 o
  -9   6   5       25.93       30.29      0.85 o
  -8   6   5       29.95       32.58      0.85 o
  -7   6   5        1.44        1.22      0.33 o
  -6   6   5        0.76        0.28      0.29 o
  -5   6   5        4.64        5.00      0.36 o
  -4   6   5      101.54       93.59      1.57 o
  -3   6   5        7.38        8.50      0.57 o
  -2   6   5       56.55       52.57      0.99 o
  -1   6   5       32.07       28.21      0.62 o
   0   6   5       26.20       25.09      0.60 o
   1   6   5       17.91       18.41      0.64 o
   2   6   5        3.26        2.55      0.41 o
   3   6   5       23.30       24.60      1.05 o
   4   6   5        1.60        1.11      0.48 o
   5   6   5       17.23       16.18      0.94 o
   6   6   5        2.17        1.54      0.51 o
   7   6   5        6.98        6.16      0.99 o
   8   6   5        2.89        2.88      0.62 o
  -7   7   5       12.54       13.30      0.58 o
  -6   7   5       10.19       10.18      0.50 o
  -5   7   5       13.16       16.00      0.62 o
  -4   7   5        1.06        0.21      0.30 o
  -3   7   5        0.93        0.68      0.29 o
  -2   7   5        1.78        1.04      0.27 o
  -1   7   5        3.40        3.21      0.39 o
   0   7   5       10.18       11.25      0.55 o
   1   7   5        4.54        5.00      0.62 o
   2   7   5       17.98       17.89      1.04 o
   3   7   5        6.72        8.25      1.63 o
   4   7   5       16.98       20.51      1.71 o
   5   7   5       10.68       12.32      1.57 o
  -2   8   5        3.97        3.38      0.40 o
  -1   8   5        6.12        7.95      0.77 o
   0   8   5        2.89        2.72      0.67 o
 -14   0   6        7.18        6.58      0.47 o
 -13   0   6        2.57        1.43      0.26 o
 -12   0   6       18.92       17.41      0.47 o
 -11   0   6       25.63       26.11      0.58 o
 -10   0   6       36.95       31.70      0.66 o
  -9   0   6       10.00       10.11      0.39 o
  -8   0   6      397.49      416.18      5.81 o
  -7   0   6        7.92        7.70      0.28 o
  -6   0   6        3.32        4.60      0.19 o
  -5   0   6      105.03       86.08      1.16 o
  -4   0   6       87.00       71.09      1.08 o
  -3   0   6       83.30       69.34      1.04 o
  -2   0   6      231.58      269.13      4.32 o
  -1   0   6        1.20        0.53      0.17 o
   0   0   6      183.83      165.07      2.36 o
   1   0   6        0.06        0.36      0.12 o
   2   0   6       80.49       85.45      1.19 o
   3   0   6       39.98       41.36      0.65 o
   4   0   6        9.77        9.83      0.36 o
   5   0   6      261.29      259.40      3.89 o
   6   0   6       33.23       35.03      0.73 o
   7   0   6      146.60      132.55      2.13 o
   8   0   6        2.67        3.15      0.31 o
   9   0   6        0.57        0.28      0.28 o
  10   0   6       14.48       15.59      0.68 o
  11   0   6        2.96        4.07      0.40 o
  12   0   6        2.70        2.05      0.45 o
 -14   1   6       12.74       11.72      0.35 o
 -13   1   6       11.84       12.99      0.36 o
 -12   1   6        2.68        2.50      0.20 o
 -11   1   6        7.36        5.77      0.20 o
 -10   1   6       11.12        9.03      0.25 o
  -9   1   6      107.52      102.33      0.97 o
  -8   1   6      107.86       99.96      0.94 o
  -7   1   6       64.51       72.03      0.68 o
  -6   1   6      148.55      143.52      1.27 o
  -5   1   6      144.70      154.70      1.41 o
  -4   1   6       73.70       64.92      0.67 o
  -3   1   6      276.74      284.62      3.76 o
  -2   1   6      947.14      966.69      8.54 o
  -1   1   6      420.17      438.53      4.11 o
   0   1   6      154.95      149.05      1.42 o
   1   1   6      166.64      179.86      1.84 o
   2   1   6        0.75        0.94      0.10 o
   3   1   6      182.08      179.80      1.85 o
   4   1   6      269.14      269.03      2.73 o
   5   1   6      107.69      102.97      1.15 o
   6   1   6      119.51      117.50      1.42 o
   7   1   6        4.44        4.47      0.23 o
   8   1   6       23.16       22.33      0.46 o
   9   1   6        0.25        0.20      0.23 o
  10   1   6        7.78        7.21      0.30 o
  11   1   6        1.65        1.91      0.25 o
 -13   2   6       20.17       20.70      0.65 o
 -12   2   6       46.56       46.03      0.70 o
 -11   2   6       16.11       16.02      0.37 o
 -10   2   6       76.27       71.25      0.90 o
  -9   2   6      157.43      161.25      1.60 o
  -8   2   6       18.81       21.80      0.36 o
  -7   2   6      148.83      157.28      1.64 o
  -6   2   6       39.84       36.90      0.61 o
  -5   2   6       78.35       81.54      1.21 o
  -4   2   6      265.60      274.29      2.36 o
  -3   2   6      102.67       98.26      1.04 o
  -2   2   6      116.97      124.52      1.22 o
  -1   2   6      415.63      413.52      4.26 o
   0   2   6      253.83      250.09      2.25 o
   1   2   6       72.25       68.14      0.83 o
   2   2   6       66.22       72.51      0.98 o
   3   2   6      145.27      149.81      1.69 o
   4   2   6       84.50       79.27      0.94 o
   5   2   6       27.99       20.21      0.51 o
   6   2   6      140.72      141.59      1.62 o
   7   2   6       56.09       49.07      0.83 o
   8   2   6       13.91       13.67      0.40 o
   9   2   6       19.06       16.06      0.44 o
  10   2   6       24.37       24.04      0.65 o
  11   2   6        7.20        7.01      0.35 o
 -13   3   6        1.56        1.58      0.40 o
 -12   3   6        0.32       -0.12      0.36 o
 -11   3   6        4.61        5.82      0.33 o
 -10   3   6        9.57        9.68      0.37 o
  -9   3   6       33.37       35.12      0.65 o
  -8   3   6        3.10        3.32      0.23 o
  -7   3   6      252.31      251.87      2.55 o
  -6   3   6       14.79       14.67      0.29 o
  -5   3   6      169.68      164.20      1.60 o
  -4   3   6       15.75       15.74      0.29 o
  -3   3   6      161.57      156.58      1.71 o
  -2   3   6        8.72        9.40      0.28 o
  -1   3   6      203.33      189.58      1.82 o
   0   3   6      285.60      284.21      3.68 o
   1   3   6       79.56       82.69      1.10 o
   2   3   6      260.41      270.10      3.18 o
   3   3   6      122.35      117.90      1.49 o
   4   3   6       17.12       14.12      0.37 o
   5   3   6        7.65        5.08      0.30 o
   6   3   6       74.43       70.61      1.07 o
   7   3   6        6.20        6.05      0.29 o
   8   3   6       41.01       37.78      0.69 o
   9   3   6       27.34       27.28      0.81 o
  10   3   6       22.43       23.03      0.70 o
 -12   4   6        0.56        0.14      0.33 o
 -11   4   6        1.63        1.90      0.40 o
 -10   4   6        3.46        3.30      0.34 o
  -9   4   6       12.05       10.35      0.38 o
  -8   4   6       14.19       17.07      0.48 o
  -7   4   6      135.46      133.87      1.69 o
  -6   4   6       60.56       55.65      0.77 o
  -5   4   6        0.14       -0.24      0.24 o
  -4   4   6       13.47       16.23      0.37 o
  -3   4   6       69.29       64.72      0.87 o
  -2   4   6      104.77       97.98      1.06 o
  -1   4   6        8.78        9.70      0.33 o
   0   4   6       84.46       79.63      1.34 o
   1   4   6       37.35       35.06      0.77 o
   2   4   6      162.63      154.51      2.12 o
   3   4   6       69.40       65.97      1.06 o
   4   4   6       22.93       21.90      0.56 o
   5   4   6        1.64        1.57      0.39 o
   6   4   6       47.79       49.36      0.85 o
   7   4   6       10.96        9.81      0.37 o
   8   4   6        6.25        5.84      0.29 o
   9   4   6        5.59        6.69      0.32 o
  10   4   6        5.87        6.46      0.40 o
 -11   5   6       13.73       14.96      0.63 o
 -10   5   6       11.74       11.38      0.53 o
  -9   5   6        5.45        4.33      0.39 o
  -8   5   6       25.25       25.68      0.72 o
  -7   5   6        6.02        6.40      0.34 o
  -6   5   6       27.41       25.91      0.61 o
  -5   5   6       20.27       19.96      0.53 o
  -4   5   6       17.31       15.03      0.41 o
  -3   5   6       11.19       11.67      0.34 o
  -2   5   6       41.40       43.52      0.62 o
  -1   5   6       56.48       49.92      0.70 o
   0   5   6       26.75       24.29      0.43 o
   1   5   6      109.75      103.64      1.55 o
   2   5   6       41.12       38.04      0.76 o
   3   5   6       12.39       11.96      0.40 o
   4   5   6       16.73       14.22      0.49 o
   5   5   6       14.88       14.21      0.49 o
   6   5   6       49.02       44.89      0.86 o
   7   5   6       14.97       16.16      0.59 o
   8   5   6       10.09       11.25      0.52 o
  -9   6   6        8.72       10.95      0.54 o
  -8   6   6        4.26        5.19      0.43 o
  -7   6   6       11.37       12.40      0.54 o
  -6   6   6        0.20        0.39      0.29 o
  -5   6   6        2.65        2.86      0.32 o
  -4   6   6        7.03        7.23      0.44 o
  -3   6   6       57.66       59.20      1.32 o
  -2   6   6       25.49       27.10      0.57 o
  -1   6   6        0.56        0.34      0.26 o
   0   6   6       13.14       13.19      0.44 o
   1   6   6        7.23        6.36      0.41 o
   2   6   6       19.82       20.14      0.84 o
   3   6   6        4.31        3.62      0.38 o
   4   6   6        0.75       -0.03      0.41 o
   5   6   6        1.18        0.91      0.41 o
   6   6   6       14.32       14.09      0.67 o
   7   6   6        4.48        5.05      0.49 o
  -7   7   6        6.85        8.67      0.51 o
  -6   7   6        3.45        3.95      0.41 o
  -5   7   6        6.68        8.23      0.52 o
  -4   7   6        1.45        1.17      0.32 o
  -3   7   6       11.80       10.58      0.46 o
  -2   7   6        7.87        7.43      0.48 o
  -1   7   6        2.07        2.57      0.38 o
   0   7   6        0.91        1.33      0.31 o
   1   7   6       14.65       16.69      0.60 o
   2   7   6        4.56        4.61      0.44 o
   3   7   6        4.46        3.77      0.50 o
   4   7   6        3.06        2.37      0.49 o
 -14   0   7        0.33       -0.14      0.32 o
 -13   0   7        3.75        3.26      0.33 o
 -12   0   7       24.19       23.46      0.53 o
 -11   0   7        0.25        0.30      0.21 o
 -10   0   7       64.16       62.15      1.23 o
  -9   0   7        1.56        2.29      0.21 o
  -8   0   7      174.84      184.43      2.20 o
  -7   0   7      431.48      401.66      4.61 o
  -6   0   7       99.07      102.56      1.27 o
  -5   0   7        0.51        0.26      0.11 o
  -4   0   7       13.24       16.37      0.38 o
  -3   0   7        3.65        3.75      0.23 o
  -2   0   7       16.77       12.02      0.39 o
  -1   0   7       62.49       58.37      1.06 o
   0   0   7      496.06      483.22      6.75 o
   1   0   7       61.34       65.96      1.03 o
   2   0   7      147.32      136.21      2.00 o
   3   0   7        7.09        7.00      0.27 o
   4   0   7       21.32       16.19      0.40 o
   5   0   7        1.71        1.81      0.28 o
   6   0   7      242.56      228.07      3.47 o
   7   0   7        9.11        9.21      0.42 o
   8   0   7       47.82       47.36      0.97 o
   9   0   7        8.61        8.64      0.44 o
  10   0   7        0.00       -0.25      0.31 o
  11   0   7        0.11       -0.25      0.39 o
 -13   1   7       29.70       31.33      0.63 o
 -12   1   7       67.53       68.41      0.93 o
 -11   1   7       26.67       27.11      0.43 o
 -10   1   7       34.62       33.48      0.46 o
  -9   1   7      142.48      144.06      1.38 o
  -8   1   7       17.04       15.63      0.30 o
  -7   1   7      309.60      312.15      2.66 o
  -6   1   7       86.33       88.56      0.86 o
  -5   1   7      139.53      152.84      1.48 o
  -4   1   7       65.85       64.03      0.85 o
  -3   1   7      122.86      127.38      1.52 o
  -2   1   7       33.40       32.89      0.67 o
  -1   1   7       56.36       54.06      0.57 o
   0   1   7        9.79        8.44      0.22 o
   1   1   7       16.45       14.44      0.28 o
   2   1   7      181.71      182.07      1.88 o
   3   1   7       12.04       12.44      0.31 o
   4   1   7       19.90       16.92      0.34 o
   5   1   7       30.97       31.68      0.77 o
   6   1   7        8.36        6.97      0.25 o
   7   1   7       59.45       57.07      0.76 o
   8   1   7       12.45       10.98      0.33 o
   9   1   7        6.90        7.14      0.29 o
  10   1   7        3.96        3.40      0.26 o
  11   1   7        2.61        2.58      0.31 o
 -13   2   7       12.44       11.58      0.40 o
 -12   2   7        1.37        1.65      0.23 o
 -11   2   7        9.21        8.51      0.29 o
 -10   2   7       66.74       62.57      0.80 o
  -9   2   7       42.10       43.77      0.57 o
  -8   2   7        2.16        1.68      0.18 o
  -7   2   7        8.20        8.52      0.27 o
  -6   2   7       50.32       48.61      0.63 o
  -5   2   7       29.89       33.31      0.41 o
  -4   2   7       37.57       34.19      0.40 o
  -3   2   7      112.75      129.55      1.47 o
  -2   2   7        3.19        3.60      0.15 o
  -1   2   7      298.49      299.50      2.80 o
   0   2   7        5.79        5.16      0.13 o
   1   2   7       33.79       34.71      0.51 o
   2   2   7       74.03       78.65      0.88 o
   3   2   7       34.20       33.90      0.48 o
   4   2   7       46.53       45.07      0.99 o
   5   2   7       19.42       16.87      0.79 o
   6   2   7      168.90      161.47      2.02 o
   7   2   7       74.52       76.67      1.08 o
   8   2   7       20.32       18.41      0.45 o
   9   2   7        4.39        4.67      0.30 o
  10   2   7       14.61       15.08      0.48 o
 -13   3   7        7.27        7.91      0.66 o
 -12   3   7        3.38        3.46      0.33 o
 -11   3   7       12.70       13.54      0.45 o
 -10   3   7       15.20       15.16      0.49 o
  -9   3   7        2.53        1.77      0.21 o
  -8   3   7      107.39      101.56      1.22 o
  -7   3   7       62.38       57.29      0.77 o
  -6   3   7       75.56       77.90      0.88 o
  -5   3   7       80.71       74.38      0.89 o
  -4   3   7       48.60       47.72      0.58 o
  -3   3   7       98.80      100.56      1.07 o
  -2   3   7       87.50       78.57      0.86 o
  -1   3   7       41.50       41.96      0.51 o
   0   3   7      137.85      136.13      1.57 o
   1   3   7       59.84       56.85      0.81 o
   2   3   7       24.64       25.49      0.48 o
   3   3   7       34.40       29.74      0.53 o
   4   3   7       47.45       43.85      0.69 o
   5   3   7       10.37       10.49      0.52 o
   6   3   7       15.92       16.43      0.36 o
   7   3   7        2.92        2.38      0.28 o
   8   3   7        5.44        4.93      0.35 o
   9   3   7       14.36       13.66      0.55 o
  10   3   7        6.82        7.31      0.47 o
 -12   4   7        5.51        5.89      0.46 o
 -11   4   7       12.67       12.92      0.56 o
 -10   4   7        7.91        7.76      0.40 o
  -9   4   7        9.89        8.81      0.39 o
  -8   4   7       19.39       15.75      0.51 o
  -7   4   7       26.13       24.79      0.66 o
  -6   4   7       81.72       74.52      1.34 o
  -5   4   7        3.39        3.89      0.31 o
  -4   4   7       60.34       51.38      0.82 o
  -3   4   7       77.40       79.10      1.04 o
  -2   4   7      139.18      139.80      1.55 o
  -1   4   7      326.73      311.34      3.71 o
   0   4   7       89.78       83.96      1.44 o
   1   4   7      409.86      407.70      5.91 o
   2   4   7      172.29      182.73      2.48 o
   3   4   7      219.53      222.19      2.98 o
   4   4   7       17.80       16.04      0.44 o
   5   4   7       15.62       15.77      0.46 o
   6   4   7       10.59        9.23      0.37 o
   7   4   7       12.67       11.95      0.40 o
   8   4   7        8.10        8.93      0.36 o
   9   4   7        0.68        1.05      0.33 o
 -10   5   7        4.16        3.33      0.41 o
  -9   5   7        0.13       -0.24      0.32 o
  -8   5   7       12.89       12.74      0.56 o
  -7   5   7        6.39        5.55      0.34 o
  -6   5   7       68.61       69.09      1.11 o
  -5   5   7       22.11       23.62      0.57 o
  -4   5   7       25.23       21.49      0.68 o
  -3   5   7       46.77       50.56      0.82 o
  -2   5   7       34.20       27.59      0.48 o
  -1   5   7       71.20       63.85      1.01 o
   0   5   7       45.59       45.67      0.79 o
   1   5   7       33.11       33.97      0.80 o
   2   5   7       20.74       20.31      0.55 o
   3   5   7        3.07        3.12      0.30 o
   4   5   7       13.00       12.86      0.47 o
   5   5   7        1.83        2.18      0.28 o
   6   5   7        3.25        4.70      0.33 o
   7   5   7        5.29        5.17      0.39 o
   8   5   7        2.63        2.50      0.35 o
  -9   6   7        7.96        8.67      0.51 o
  -8   6   7       24.83       24.85      0.77 o
  -7   6   7       15.25       16.43      0.63 o
  -6   6   7        7.36        7.10      0.42 o
  -5   6   7       30.14       30.89      0.68 o
  -4   6   7        6.38        5.69      0.32 o
  -3   6   7       26.46       26.01      0.58 o
  -2   6   7        2.00        2.65      0.38 o
  -1   6   7        1.64        1.55      0.41 o
   0   6   7        0.08       -0.21      0.21 o
   1   6   7        3.87        4.02      0.39 o
   2   6   7        0.53        0.70      0.33 o
   3   6   7        1.35        1.64      0.37 o
   4   6   7        3.36        3.58      0.47 o
   5   6   7        8.08        8.07      0.57 o
   6   6   7       10.94       10.73      0.63 o
  -6   7   7        8.94       10.09      0.63 o
  -5   7   7       12.67       15.16      0.57 o
  -4   7   7        6.20        6.12      0.38 o
  -3   7   7        0.73        0.58      0.41 o
  -2   7   7        1.17        0.45      0.37 o
  -1   7   7        6.36        6.95      0.42 o
   0   7   7       13.30       14.52      0.79 o
   1   7   7       16.04       18.20      0.93 o
   2   7   7        7.36        7.06      0.60 o
   3   7   7        4.42        3.75      0.52 o
 -13   0   8        6.68        7.08      0.46 o
 -12   0   8        0.82        0.57      0.26 o
 -11   0   8       18.79       21.00      0.98 o
 -10   0   8       30.05       29.71      0.61 o
  -9   0   8       18.82       17.73      0.44 o
  -8   0   8        3.55        3.31      0.23 o
  -7   0   8        0.00        1.37      0.23 o
  -6   0   8       77.34       81.76      1.46 o
  -5   0   8       99.08       94.86      1.44 o
  -4   0   8        1.13        1.48      0.23 o
  -3   0   8       22.18       22.94      0.59 o
  -2   0   8      279.13      272.43      4.40 o
  -1   0   8      250.55      236.80      3.85 o
   0   0   8        2.34        1.83      0.36 o
   1   0   8       90.07       92.43      1.41 o
   2   0   8       13.47       11.55      0.36 o
   3   0   8        4.77        4.41      0.25 o
   4   0   8       13.36       11.52      0.42 o
   5   0   8       33.23       28.40      0.65 o
   6   0   8       23.85       25.43      0.74 o
   7   0   8       56.98       51.45      1.04 o
   8   0   8       43.78       45.75      1.15 o
   9   0   8        4.80        4.74      0.39 o
  10   0   8        0.00       -0.19      0.33 o
 -13   1   8        9.82        9.61      0.44 o
 -12   1   8        4.25        4.25      0.30 o
 -11   1   8       22.39       23.95      0.51 o
 -10   1   8       41.01       37.76      0.54 o
  -9   1   8       66.39       72.08      0.77 o
  -8   1   8      114.66      111.20      1.15 o
  -7   1   8       12.07       11.60      0.32 o
  -6   1   8       67.54       63.59      0.71 o
  -5   1   8       92.08       89.80      0.93 o
  -4   1   8      123.54      111.42      1.11 o
  -3   1   8      115.69      119.95      1.18 o
  -2   1   8       51.03       61.52      0.65 o
  -1   1   8      125.42      117.49      1.41 o
   0   1   8       25.99       23.83      0.37 o
   1   1   8       58.62       57.43      0.65 o
   2   1   8        6.86        6.80      0.20 o
   3   1   8      159.60      158.85      1.58 o
   4   1   8       79.06       74.12      0.88 o
   5   1   8       33.19       37.62      0.58 o
   6   1   8       95.67       94.13      1.36 o
   7   1   8      127.23      125.56      1.53 o
   8   1   8        4.89        5.65      0.27 o
   9   1   8       14.29       14.63      0.42 o
  10   1   8       16.46       16.12      0.48 o
 -13   2   8        4.33        4.64      0.32 o
 -12   2   8       14.77       15.34      0.40 o
 -11   2   8       35.86       39.41      0.64 o
 -10   2   8       97.63       95.30      1.19 o
  -9   2   8       14.72       13.84      0.39 o
  -8   2   8       33.60       32.32      0.54 o
  -7   2   8       33.35       33.16      0.50 o
  -6   2   8       65.05       66.10      0.92 o
  -5   2   8        9.89        7.86      0.25 o
  -4   2   8       96.49       97.39      1.28 o
  -3   2   8       24.66       21.86      0.48 o
  -2   2   8       30.13       26.61      0.36 o
  -1   2   8       17.69       17.90      0.37 o
   0   2   8       87.03       92.41      0.93 o
   1   2   8       46.08       46.26      0.50 o
   2   2   8        8.10        7.28      0.22 o
   3   2   8       70.19       62.28      1.06 o
   4   2   8      165.02      164.88      2.26 o
   5   2   8        6.15        5.16      0.30 o
   6   2   8        1.74        2.14      0.31 o
   7   2   8        2.70        2.98      0.29 o
   8   2   8        6.67        5.51      0.30 o
   9   2   8       19.58       22.01      0.55 o
  10   2   8        4.29        4.94      0.34 o
 -12   3   8       10.64       12.10      0.45 o
 -11   3   8       10.58       10.31      0.41 o
 -10   3   8       26.92       28.84      0.59 o
  -9   3   8        5.96        5.68      0.28 o
  -8   3   8       24.15       24.60      0.54 o
  -7   3   8       20.21       19.95      0.46 o
  -6   3   8      192.73      178.71      2.15 o
  -5   3   8       19.97       23.03      0.39 o
  -4   3   8       27.31       26.87      0.56 o
  -3   3   8       14.76       11.63      0.29 o
  -2   3   8      245.02      241.17      2.89 o
  -1   3   8       26.39       26.79      0.40 o
   0   3   8      115.33       95.86      1.15 o
   1   3   8       86.89       70.92      0.89 o
   2   3   8      183.27      171.03      2.09 o
   3   3   8       78.91       74.49      1.03 o
   4   3   8       56.52       57.74      0.83 o
   5   3   8       12.64       12.22      0.33 o
   6   3   8        5.89        5.35      0.33 o
   7   3   8        0.93        1.12      0.29 o
   8   3   8        6.58        6.47      0.40 o
   9   3   8       12.56       10.74      0.52 o
 -11   4   8        5.05        5.97      0.46 o
 -10   4   8        3.14        3.61      0.36 o
  -9   4   8        6.64        6.52      0.37 o
  -8   4   8        0.54        0.43      0.29 o
  -7   4   8       13.33       13.67      0.51 o
  -6   4   8       42.66       38.45      0.72 o
  -5   4   8       36.27       34.30      0.65 o
  -4   4   8       56.55       50.89      0.82 o
  -3   4   8        1.87        1.21      0.33 o
  -2   4   8        0.51        0.22      0.17 o
  -1   4   8       12.19       11.31      0.32 o
   0   4   8       61.51       59.64      0.95 o
   1   4   8       43.52       41.82      0.78 o
   2   4   8       84.61       83.79      1.29 o
   3   4   8       45.20       49.96      0.79 o
   4   4   8        4.47        3.94      0.25 o
   5   4   8        8.25        7.90      0.35 o
   6   4   8        1.45        1.19      0.22 o
   7   4   8        6.85        7.32      0.34 o
   8   4   8        0.67        0.25      0.31 o
 -10   5   8        8.38        9.88      0.52 o
  -9   5   8        9.00        8.78      0.48 o
  -8   5   8        7.70        8.14      0.42 o
  -7   5   8        1.15        0.50      0.27 o
  -6   5   8        1.22        1.01      0.26 o
  -5   5   8       19.03       20.34      0.58 o
  -4   5   8       13.97       12.25      0.44 o
  -3   5   8        4.45        4.31      0.25 o
  -2   5   8       18.23       16.93      0.52 o
  -1   5   8       13.42       14.83      0.44 o
   0   5   8        1.32        1.53      0.22 o
   1   5   8       27.36       26.00      0.74 o
   2   5   8        1.79        1.41      0.28 o
   3   5   8        1.84        1.67      0.40 o
   4   5   8        3.72        3.19      0.31 o
   5   5   8       12.02       11.29      0.51 o
   6   5   8        0.28        0.12      0.27 o
   7   5   8        3.33        3.25      0.36 o
  -8   6   8       14.75       15.58      0.64 o
  -7   6   8       13.40       15.43      0.68 o
  -6   6   8        0.24        0.04      0.30 o
  -5   6   8        5.18        4.27      0.40 o
  -4   6   8       19.72       23.06      0.58 o
  -3   6   8        8.67        9.99      0.47 o
  -2   6   8        2.15        3.40      0.34 o
  -1   6   8        4.09        3.48      0.32 o
   0   6   8        3.09        3.76      0.31 o
   1   6   8        3.08        3.32      0.40 o
   2   6   8        4.23        3.97      0.42 o
   3   6   8        3.36        2.47      0.33 o
   4   6   8       11.01       11.48      0.54 o
   5   6   8        1.03        1.10      0.34 o
  -4   7   8        1.36        1.91      0.44 o
  -3   7   8        1.39        0.47      0.48 o
  -2   7   8        5.62        5.77      0.47 o
  -1   7   8        7.13        8.31      0.47 o
   0   7   8        6.25        6.17      0.50 o
   1   7   8       16.52       19.01      1.17 o
 -13   0   9        2.48        2.22      0.39 o
 -12   0   9        2.07        1.40      0.43 o
 -11   0   9        5.72        4.66      0.48 o
 -10   0   9       54.00       55.53      1.24 o
  -9   0   9      116.42      120.59      1.87 o
  -8   0   9       22.24       21.28      0.58 o
  -7   0   9      579.62      574.73      7.96 o
  -6   0   9      545.64      551.53      7.62 o
  -5   0   9       64.51       66.93      1.31 o
  -4   0   9       80.74       70.87      1.34 o
  -3   0   9       50.12       54.81      1.08 o
  -2   0   9       18.64       16.24      0.52 o
  -1   0   9        0.08       -0.06      0.21 o
   0   0   9       40.10       38.58      0.82 o
   1   0   9        0.00       -0.17      0.17 o
   2   0   9       31.38       31.04      0.73 o
   3   0   9        5.07        6.30      0.35 o
   4   0   9        0.12       -0.10      0.25 o
   5   0   9        1.38        1.29      0.30 o
   6   0   9        0.23       -0.27      0.27 o
   7   0   9       20.81       20.50      0.63 o
   8   0   9        0.22        0.17      0.31 o
   9   0   9        1.53        1.00      0.36 o
 -13   1   9       12.94       14.43      0.52 o
 -12   1   9        4.91        5.88      0.33 o
 -11   1   9        9.60        8.52      0.30 o
 -10   1   9        6.01        6.14      0.25 o
  -9   1   9       16.61       16.78      0.38 o
  -8   1   9      131.47      136.11      1.58 o
  -7   1   9      114.45      109.43      1.14 o
  -6   1   9      101.23       99.22      1.44 o
  -5   1   9        5.34        3.45      0.47 o
  -4   1   9      132.34      127.16      1.34 o
  -3   1   9      137.11      141.36      1.47 o
  -2   1   9       52.92       49.22      0.70 o
  -1   1   9       18.18       18.22      0.38 o
   0   1   9       97.06       94.73      1.19 o
   1   1   9       59.93       56.33      0.78 o
   2   1   9      178.41      174.33      2.09 o
   3   1   9       24.09       23.50      0.44 o
   4   1   9       48.17       45.81      0.66 o
   5   1   9        1.29        1.08      0.20 o
   6   1   9       22.25       22.81      0.47 o
   7   1   9        7.29        7.54      0.30 o
   8   1   9       11.92       12.12      0.39 o
   9   1   9       12.61       12.83      0.42 o
 -12   2   9        9.96       10.21      0.40 o
 -11   2   9        4.02        4.53      0.36 o
 -10   2   9        9.13        9.55      0.34 o
  -9   2   9        2.25        2.08      0.22 o
  -8   2   9       66.86       60.62      0.82 o
  -7   2   9       15.17       14.79      0.38 o
  -6   2   9        1.48        1.30      0.19 o
  -5   2   9      136.59      129.71      1.62 o
  -4   2   9       24.74       27.94      0.49 o
  -3   2   9       73.39       69.67      0.80 o
  -2   2   9       96.08       95.12      1.11 o
  -1   2   9        9.22        7.88      0.23 o
   0   2   9       10.62       11.53      0.29 o
   1   2   9       10.62       10.09      0.26 o
   2   2   9       36.35       36.86      0.69 o
   3   2   9       98.31       91.55      1.36 o
   4   2   9        4.54        3.32      0.27 o
   5   2   9        2.50        2.48      0.30 o
   6   2   9       33.67       32.92      0.92 o
   7   2   9       21.12       18.68      0.62 o
   8   2   9        5.49        6.27      0.35 o
   9   2   9        9.02        9.60      0.45 o
 -12   3   9       13.36       13.75      0.56 o
 -11   3   9        8.95       10.75      0.44 o
 -10   3   9        5.27        5.62      0.33 o
  -9   3   9        6.85        5.52      0.32 o
  -8   3   9        3.79        3.55      0.36 o
  -7   3   9        4.31        3.66      0.24 o
  -6   3   9       53.90       51.68      0.82 o
  -5   3   9      101.12      104.73      1.70 o
  -4   3   9       20.77       20.80      0.44 o
  -3   3   9       12.26       12.35      0.31 o
  -2   3   9       13.84       13.27      0.36 o
  -1   3   9      119.54      121.69      1.41 o
   0   3   9       39.04       36.45      0.58 o
   1   3   9      168.28      164.28      1.87 o
   2   3   9        3.49        3.42      0.19 o
   3   3   9       10.34        8.67      0.26 o
   4   3   9       21.77       20.88      0.53 o
   5   3   9       17.63       15.25      0.48 o
   6   3   9       12.01       11.31      0.48 o
   7   3   9        6.03        6.58      0.40 o
   8   3   9        4.60        5.65      0.42 o
 -10   4   9       19.16       18.28      0.62 o
  -9   4   9       19.38       19.47      0.67 o
  -8   4   9        0.39        0.21      0.31 o
  -7   4   9        1.19        0.57      0.28 o
  -6   4   9        4.12        5.00      0.30 o
  -5   4   9       21.26       17.16      0.48 o
  -4   4   9       33.97       35.40      0.66 o
  -3   4   9        4.04        4.78      0.26 o
  -2   4   9       11.64        9.55      0.32 o
  -1   4   9       25.76       25.53      0.62 o
   0   4   9       70.45       67.40      0.97 o
   1   4   9       13.86       14.00      0.48 o
   2   4   9       26.26       27.03      0.55 o
   3   4   9       16.60       16.22      0.44 o
   4   4   9        2.48        1.61      0.23 o
   5   4   9        1.33        1.93      0.23 o
   6   4   9        9.92       10.31      0.92 o
   7   4   9        6.90        7.51      0.42 o
  -9   5   9       12.39       14.38      0.57 o
  -8   5   9       24.01       23.64      0.67 o
  -7   5   9        7.53        7.72      0.39 o
  -6   5   9        3.60        4.71      0.35 o
  -5   5   9        1.53        1.60      0.29 o
  -4   5   9        7.06        6.80      0.34 o
  -3   5   9       11.89        9.44      0.41 o
  -2   5   9        2.01        1.66      0.28 o
  -1   5   9       52.64       55.74      0.95 o
   0   5   9       16.22       16.95      0.49 o
   1   5   9       17.71       17.91      0.56 o
   2   5   9        5.38        4.88      0.34 o
   3   5   9        3.41        3.13      0.32 o
   4   5   9       19.99       20.58      0.61 o
   5   5   9        5.02        6.21      0.41 o
  -7   6   9        0.85        0.91      0.36 o
  -6   6   9        8.02        9.11      0.42 o
  -5   6   9        3.20        2.40      0.30 o
  -4   6   9        0.27       -0.12      0.27 o
  -3   6   9       12.23       13.67      0.55 o
  -2   6   9        0.79        0.50      0.30 o
  -1   6   9       13.60       13.69      0.53 o
   0   6   9       17.78       19.96      0.70 o
   1   6   9       35.98       38.47      1.14 o
   2   6   9       18.93       19.39      0.63 o
   3   6   9        1.12        1.31      0.33 o
 -12   0  10        1.73        1.91      0.47 o
 -11   0  10       11.03       11.94      0.61 o
 -10   0  10        5.58        5.55      0.35 o
  -9   0  10       41.10       39.26      0.82 o
  -8   0  10        0.92        0.10      0.30 o
  -7   0  10        0.00       -0.21      0.21 o
  -6   0  10       39.05       38.05      0.95 o
  -5   0  10       11.56       10.96      0.50 o
  -4   0  10      393.33      380.80      6.43 o
  -3   0  10       80.90       72.55      1.38 o
  -2   0  10        2.18        1.42      0.28 o
  -1   0  10       52.80       53.18      1.07 o
   0   0  10       14.28        8.66      0.57 o
   1   0  10        5.59        5.21      0.41 o
   2   0  10        0.15        0.37      0.25 o
   3   0  10       31.89       35.29      0.85 o
   4   0  10        9.04        7.78      0.52 o
   5   0  10        1.75        1.09      0.86 o
   6   0  10        1.57        0.31      0.33 o
   7   0  10       11.29       12.53      0.81 o
   8   0  10        3.43        2.57      0.42 o
 -12   1  10        4.28        4.27      0.28 o
 -11   1  10       11.94       11.82      0.35 o
 -10   1  10       26.92       27.89      0.53 o
  -9   1  10        3.06        3.08      0.38 o
  -8   1  10       21.65       21.58      0.46 o
  -7   1  10       60.56       62.13      1.11 o
  -6   1  10       86.15       87.51      1.07 o
  -5   1  10       11.42       10.10      0.31 o
  -4   1  10       22.94       23.33      0.42 o
  -3   1  10       26.88       27.11      0.56 o
  -2   1  10        4.90        4.96      0.27 o
  -1   1  10       15.32       14.62      0.42 o
   0   1  10        5.71        4.98      0.23 o
   1   1  10       19.92       22.04      0.44 o
   2   1  10       24.60       25.17      0.52 o
   3   1  10        6.62        8.43      0.33 o
   4   1  10       17.93       17.69      0.46 o
   5   1  10       13.91       14.46      0.39 o
   6   1  10       11.68       11.70      0.37 o
   7   1  10       19.93       17.20      0.45 o
   8   1  10       27.84       29.77      0.59 o
 -12   2  10        5.53        5.18      0.37 o
 -11   2  10       10.21       11.57      0.46 o
 -10   2  10        9.10       10.82      0.39 o
  -9   2  10        5.04        4.88      0.30 o
  -8   2  10        2.19        2.17      0.24 o
  -7   2  10       18.89       17.27      0.46 o
  -6   2  10       58.58       57.75      0.85 o
  -5   2  10       74.50       72.74      1.00 o
  -4   2  10       16.88       13.78      0.38 o
  -3   2  10      106.11       99.52      1.27 o
  -2   2  10        9.65       10.16      0.53 o
  -1   2  10      109.64      111.19      1.38 o
   0   2  10       61.05       58.05      0.82 o
   1   2  10       97.22       93.87      1.21 o
   2   2  10       48.78       41.44      0.70 o
   3   2  10        8.15        8.12      0.64 o
   4   2  10       31.72       26.92      0.68 o
   5   2  10        4.57        5.11      0.32 o
   6   2  10       11.17        9.50      0.42 o
   7   2  10        5.42        5.75      0.37 o
   8   2  10        1.48        1.38      0.34 o
 -11   3  10       11.22       11.34      0.46 o
 -10   3  10       19.92       21.77      0.60 o
  -9   3  10        4.21        3.66      0.32 o
  -8   3  10        1.89        1.78      0.24 o
  -7   3  10        3.74        3.57      0.25 o
  -6   3  10        4.22        3.88      0.32 o
  -5   3  10       28.50       27.81      0.54 o
  -4   3  10       28.44       25.45      0.50 o
  -3   3  10        0.68       -0.14      0.17 o
  -2   3  10        5.82        5.87      0.26 o
  -1   3  10        5.21        4.81      0.19 o
   0   3  10       23.98       23.92      0.45 o
   1   3  10       31.60       31.27      0.53 o
   2   3  10       10.56        9.46      0.31 o
   3   3  10       19.00       22.31      0.56 o
   4   3  10        0.85        0.58      0.25 o
   5   3  10        1.17        0.86      0.29 o
   6   3  10        5.25        6.25      0.40 o
   7   3  10       11.35       13.52      0.57 o
 -10   4  10        0.77        0.33      0.38 o
  -9   4  10        1.47        1.93      0.38 o
  -8   4  10       29.00       33.08      0.92 o
  -7   4  10       22.22       22.08      0.83 o
  -6   4  10        5.75        6.34      0.33 o
  -5   4  10        0.75        1.17      0.25 o
  -4   4  10        7.04        6.83      0.31 o
  -3   4  10       13.61       11.65      0.39 o
  -2   4  10        1.93        2.69      0.30 o
  -1   4  10        4.25        5.06      0.32 o
   0   4  10       46.71       47.41      0.82 o
   1   4  10        1.01        0.66      0.20 o
   2   4  10       34.82       35.17      0.63 o
   3   4  10        3.31        2.85      0.23 o
   4   4  10        5.52        6.79      0.30 o
   5   4  10        4.44        4.31      0.32 o
   6   4  10        0.29        0.61      0.31 o
  -8   5  10        3.39        2.90      0.36 o
  -7   5  10        0.36        0.81      0.37 o
  -6   5  10        3.88        3.53      0.69 o
  -5   5  10       14.03       14.10      0.52 o
  -4   5  10        7.07        6.85      0.35 o
  -3   5  10        5.80        6.14      0.44 o
  -2   5  10       31.73       33.02      0.77 o
  -1   5  10       19.94       23.54      0.67 o
   0   5  10        7.50        7.50      0.32 o
   1   5  10        7.49        7.65      0.39 o
   2   5  10       22.61       25.31      0.66 o
   3   5  10       18.81       18.35      0.59 o
   4   5  10        2.80        3.29      0.40 o
  -5   6  10        2.34        2.51      0.31 o
  -4   6  10        7.75        8.62      0.48 o
  -3   6  10        9.17       11.52      0.85 o
  -2   6  10        5.15        5.21      0.71 o
  -1   6  10        6.34        5.43      0.43 o
   0   6  10        3.34        3.16      0.44 o
   1   6  10       12.81       14.96      0.70 o
 -11   0  11       21.72       24.52      0.70 o
 -10   0  11        2.47        1.71      0.30 o
  -9   0  11       18.49       19.80      0.57 o
  -8   0  11        0.39        0.36      0.35 o
  -7   0  11        9.07        9.62      0.66 o
  -6   0  11       10.81       11.62      0.52 o
  -5   0  11        8.71        6.99      0.43 o
  -4   0  11       63.69       64.27      1.50 o
  -3   0  11        0.69       -0.19      0.44 o
  -2   0  11        1.54        1.64      0.39 o
  -1   0  11       31.40       29.88      0.94 o
   0   0  11       28.36       24.26      0.85 o
   1   0  11        0.63        0.32      0.36 o
   2   0  11      158.52      160.61      3.40 o
   3   0  11      169.03      183.89      3.33 o
   4   0  11       13.99       15.25      0.76 o
   5   0  11        1.20        1.76      0.36 o
   6   0  11        0.36       -0.35      0.35 o
   7   0  11        0.03       -0.38      0.38 o
 -11   1  11        3.83        4.10      0.35 o
 -10   1  11        6.24        7.44      0.37 o
  -9   1  11        8.41        9.04      0.34 o
  -8   1  11        0.65        0.64      0.22 o
  -7   1  11       33.30       34.64      0.61 o
  -6   1  11       34.68       32.54      0.57 o
  -5   1  11        4.97        4.39      0.30 o
  -4   1  11       34.94       34.81      0.68 o
  -3   1  11      298.62      290.33      3.72 o
  -2   1  11       13.29       10.52      0.56 o
  -1   1  11        4.62        3.22      0.27 o
   0   1  11       24.89       22.56      0.58 o
   1   1  11       34.00       30.14      0.67 o
   2   1  11       32.23       33.11      0.63 o
   3   1  11        0.19       -0.24      0.29 o
   4   1  11       14.16       13.91      0.45 o
   5   1  11       11.52       11.54      0.44 o
   6   1  11        2.06        1.97      0.27 o
   7   1  11       22.85       26.65      0.56 o
 -11   2  11       18.20       17.16      0.70 o
 -10   2  11        0.46        0.10      0.27 o
  -9   2  11       11.22       11.35      0.45 o
  -8   2  11       10.84       10.91      0.43 o
  -7   2  11       32.85       30.03      0.66 o
  -6   2  11       33.22       34.21      0.61 o
  -5   2  11       16.56       15.53      0.42 o
  -4   2  11       64.67       59.65      0.86 o
  -3   2  11        8.35        7.93      0.39 o
  -2   2  11        9.66        9.06      0.41 o
  -1   2  11       33.89       32.06      0.63 o
   0   2  11       19.02       19.26      0.49 o
   1   2  11       16.20       16.14      0.45 o
   2   2  11        3.60        3.82      0.27 o
   3   2  11       12.79       11.61      0.56 o
   4   2  11       10.56       11.07      0.43 o
   5   2  11       12.61       12.79      0.48 o
   6   2  11       11.02       12.15      0.50 o
 -10   3  11        5.29        5.87      0.37 o
  -9   3  11       13.41       13.36      0.48 o
  -8   3  11        0.67        0.75      0.24 o
  -7   3  11       12.98       14.17      0.44 o
  -6   3  11       19.83       19.74      0.60 o
  -5   3  11       14.75       13.44      0.45 o
  -4   3  11        1.07        0.64      0.20 o
  -3   3  11        0.13       -0.18      0.18 o
  -2   3  11        5.35        4.44      0.20 o
  -1   3  11        5.23        5.09      0.20 o
   0   3  11        1.40        1.62      0.21 o
   1   3  11        1.29        0.29      0.30 o
   2   3  11       33.47       35.96      0.80 o
   3   3  11       18.94       19.55      0.61 o
   4   3  11        1.72        1.33      0.32 o
   5   3  11        5.75        6.60      0.64 o
   6   3  11        3.94        5.14      0.41 o
  -9   4  11        3.52        4.35      0.45 o
  -8   4  11        1.51        1.63      0.50 o
  -7   4  11        3.12        3.47      0.38 o
  -6   4  11       12.64       14.09      0.53 o
  -5   4  11        3.46        3.03      0.29 o
  -4   4  11        4.53        5.19      0.31 o
  -3   4  11        1.52        1.91      0.24 o
  -2   4  11        9.49        9.08      0.43 o
  -1   4  11       21.44       22.07      0.54 o
   0   4  11       18.80       21.64      0.49 o
   1   4  11       23.28       25.04      0.50 o
   2   4  11        0.75        0.83      0.18 o
   3   4  11       16.24       18.25      0.56 o
   4   4  11        0.00       -0.29      0.29 o
  -6   5  11       13.99       15.34      0.58 o
  -5   5  11       27.32       31.44      0.76 o
  -4   5  11        5.33        7.04      0.46 o
  -3   5  11        1.76        1.62      0.38 o
  -2   5  11        5.69        6.75      0.46 o
  -1   5  11        2.01        1.12      0.27 o
   0   5  11        3.33        3.41      0.29 o
   1   5  11       26.99       31.74      0.68 o
   2   5  11       33.52       38.07      0.82 o
 -10   0  12        2.02        2.27      0.46 o
  -9   0  12        8.14        9.67      0.56 o
  -8   0  12        4.22        4.46      0.54 o
  -7   0  12       24.08       25.99      1.23 o
  -6   0  12        0.35       -0.11      0.40 o
  -5   0  12        2.47        1.58      0.44 o
  -4   0  12       14.13       14.77      0.74 o
  -3   0  12       58.08       57.50      1.48 o
  -2   0  12       12.31       10.60      0.61 o
  -1   0  12        0.22       -0.38      0.38 o
   0   0  12        0.03       -0.37      0.37 o
   1   0  12        0.39        1.09      0.40 o
   2   0  12        0.01        0.58      0.42 o
   3   0  12        3.46        3.33      0.61 o
   4   0  12        5.32        6.32      0.85 o
   5   0  12       63.61       75.80      2.71 o
   6   0  12       15.26       16.93      1.53 o
 -10   1  12        0.07       -0.26      0.26 o
  -9   1  12        9.38        9.78      0.38 o
  -8   1  12       24.11       24.08      0.53 o
  -7   1  12        6.97        6.18      0.35 o
  -6   1  12        2.99        2.83      0.30 o
  -5   1  12        4.22        3.95      0.30 o
  -4   1  12       26.10       24.66      0.58 o
  -3   1  12       21.23       21.28      0.60 o
  -2   1  12       12.47       12.99      0.49 o
  -1   1  12       42.05       43.65      0.86 o
   0   1  12       14.78       15.63      0.59 o
   1   1  12        2.99        3.22      0.32 o
   2   1  12       17.01       18.65      0.56 o
   3   1  12        9.74       11.19      0.48 o
   4   1  12        7.33        6.72      0.38 o
   5   1  12       11.37       13.01      0.53 o
 -10   2  12       10.78       10.07      0.54 o
  -9   2  12       15.88       18.13      0.60 o
  -8   2  12       15.45       15.99      0.56 o
  -7   2  12        6.12        5.07      0.28 o
  -6   2  12        5.45        5.60      0.28 o
  -5   2  12        1.46        1.33      0.21 o
  -4   2  12       14.66       14.89      0.48 o
  -3   2  12       25.54       27.23      0.61 o
  -2   2  12        5.95        6.45      0.36 o
  -1   2  12       10.12        8.68      0.56 o
   0   2  12        8.07        8.21      0.70 o
   1   2  12       21.35       21.91      0.57 o
   2   2  12        8.09        8.47      0.40 o
   3   2  12       19.24       20.80      0.73 o
   4   2  12        9.87       10.99      0.57 o
   5   2  12        0.79        0.68      0.39 o
  -9   3  12       34.16       38.96      0.83 o
  -8   3  12       10.84        9.84      0.50 o
  -7   3  12        0.86        0.86      0.30 o
  -6   3  12        5.96        6.04      0.36 o
  -5   3  12        9.01        9.63      0.35 o
  -4   3  12        1.86        1.95      0.23 o
  -3   3  12        2.67        2.74      0.20 o
  -2   3  12        2.89        2.74      0.19 o
  -1   3  12        4.21        4.50      0.27 o
   0   3  12        3.66        3.98      0.35 o
   1   3  12       14.46       15.56      0.64 o
   2   3  12        7.61        7.71      0.47 o
   3   3  12        2.22        2.79      0.40 o
   4   3  12        3.49        3.52      0.43 o
  -7   4  12        2.79        2.76      0.38 o
  -6   4  12        4.84        5.39      0.46 o
  -5   4  12        0.62        0.01      0.28 o
  -4   4  12        6.93        7.33      0.35 o
  -3   4  12        2.31        2.48      0.27 o
  -2   4  12        2.14        2.27      0.27 o
  -1   4  12        2.94        4.54      0.26 o
   0   4  12        0.55        0.03      0.19 o
   1   4  12        1.48        2.12      0.43 o
   2   4  12       17.25       19.22      0.88 o
  -2   5  12       10.23       10.77      0.48 o
  -9   0  13       19.92       22.83      1.16 o
  -8   0  13       25.36       27.72      1.10 o
  -7   0  13        8.48        9.20      0.65 o
  -6   0  13       26.39       27.51      1.03 o
  -5   0  13        9.97       11.13      0.68 o
  -4   0  13        3.34        3.56      0.49 o
  -3   0  13       25.35       25.56      0.94 o
  -2   0  13        0.38        0.14      0.40 o
  -1   0  13        0.05       -0.38      0.38 o
   0   0  13       13.09       14.62      0.75 o
   1   0  13        4.38        3.38      0.48 o
   2   0  13        4.20        4.59      0.51 o
   3   0  13       15.18       16.18      0.81 o
   4   0  13        0.22        1.70      0.49 o
  -9   1  13        3.95        4.29      0.39 o
  -8   1  13        3.93        4.55      0.38 o
  -7   1  13        6.54        7.10      0.43 o
  -6   1  13       15.43       16.16      0.59 o
  -5   1  13       12.33       12.36      0.51 o
  -4   1  13        8.69       10.58      0.45 o
  -3   1  13       18.56       18.06      0.58 o
  -2   1  13       17.10       17.04      0.57 o
  -1   1  13        6.68        5.62      0.37 o
   0   1  13        5.06        5.30      0.36 o
   1   1  13        5.21        3.99      0.35 o
   2   1  13       32.12       35.46      0.79 o
   3   1  13       25.62       30.33      0.73 o
   4   1  13        1.28        2.11      0.35 o
  -8   2  13        8.09        9.37      0.39 o
  -7   2  13        3.13        3.16      0.27 o
  -6   2  13        4.08        4.09      0.34 o
  -5   2  13        2.58        2.83      0.31 o
  -4   2  13        8.47        8.11      0.38 o
  -3   2  13       32.39       33.50      0.77 o
  -2   2  13        0.81        0.76      0.30 o
  -1   2  13       13.13       12.76      0.57 o
   0   2  13        5.13        6.81      0.38 o
   1   2  13       10.38       11.42      0.51 o
   2   2  13       16.87       20.58      0.57 o
   3   2  13        7.32        9.95      0.55 o
  -7   3  13       12.33       14.28      0.54 o
  -6   3  13       16.95       18.95      0.51 o
  -5   3  13        0.69        0.96      0.24 o
  -4   3  13       13.91       16.46      0.39 o
  -3   3  13        2.54        1.56      0.29 o
  -2   3  13        6.12        6.77      0.34 o
  -1   3  13        7.42        9.09      0.51 o
   0   3  13        2.50        3.02      0.47 o
   1   3  13        1.97        2.78      0.48 o
   2   3  13        3.68        3.43      0.44 o
  -4   4  13       11.84       14.96      0.51 o
  -3   4  13        3.85        5.38      0.26 o
  -2   4  13        1.95        1.85      0.24 o
  -1   4  13        0.81        0.90      0.26 o
  -7   0  14        7.87        9.29      0.69 o
  -6   0  14        6.25        7.71      0.70 o
  -5   0  14        9.32       10.00      0.67 o
  -4   0  14        7.34        7.52      0.60 o
  -3   0  14        2.94        3.04      0.51 o
  -2   0  14       13.18       13.27      1.16 o
  -1   0  14        8.13        7.79      0.59 o
   0   0  14        0.59        0.51      0.45 o
   1   0  14        3.07        2.53      0.50 o
   2   0  14        2.45        3.69      0.54 o
  -7   1  14        0.54        0.34      0.35 o
  -6   1  14        2.02        2.17      0.37 o
  -5   1  14        6.27        7.19      0.43 o
  -4   1  14        2.95        1.61      0.35 o
  -3   1  14       25.33       27.14      0.72 o
  -2   1  14        7.45        7.79      0.52 o
  -1   1  14        3.18        3.66      0.38 o
   0   1  14        1.24        1.24      0.32 o
   1   1  14        5.74        6.76      0.41 o
  -6   2  14        0.01       -0.18      0.34 o
  -5   2  14        5.95        6.07      0.42 o
  -4   2  14        3.91        3.48      0.38 o
  -3   2  14        5.28        5.45      0.43 o
  -2   2  14        6.87        7.43      0.42 o
  -1   2  14        2.55        2.24      0.34 o
   0   2  14        1.49        1.88      0.32 o
 
